# Supplementary material for: Improved CRISPR genome editing using small highly active and specific engineered RNA-guided nucleases
Source: Nat Commun. 2021 Jul 9;12:4219. doi: 10.1038/s41467-021-24454-5 (PMC8271026; doi:10.1038/s41467-021-24454-5)
Supplement: Supplementary file 2 — Supplementary Data 1 [file 41467_2021_24454_MOESM2_ESM.xlsx]

## Sheet: Sheet1
Supplementary Data 1. Guides, tracr and repeat sequences used in this study.
guide ID	sequence [5'-3']	length (nt)	target/locus	PAM
guide_1	AGGGCAGGAGCCAGGGCTGGGC	22	HBB_R01_T1	ATAAAA
guide_2	CGAGAACAGCCCAGAAGTTGGA	22	VEGFA_T1	GCAAAA
guide_3	TGCTTGAGACCGCCAGAAGCTC	22	FANCF_T1	GGAAAA
guide_4	GTGTTCCTTGACTCTGGGCAAC	22	FANCF_T2	TTAAAA
guide_5	GGGUCAGGGUGGUCACGAGG	20	BFP	GTGG
guide_6	GGCGAGGAGCTGTTCACCGGG	21	BFP	GTGG
guide_7	GTTCACCGGGGTGGTGCCCATC	22	BFP	CTGG
guide_8	GTGGTGCCCATCCTGGTCGAG	21	BFP	CTGG
guide_9	GTGCCCATCCTGGTCGAGCTGG	22	BFP	ACGG
guide_10	GTCGAGCTGGACGGCGACGTAA	22	BFP	ACGG
guide_11	GTTCAGCGTGTCCGGCGAGGGC	22	BFP	GAGG
guide_12	GGGCGAGGGCGATGCCACCT	20	BFP	ACGG
guide_13	GACCCTGAAGTTCATCTGCACCA	23	BFP	CCGG
guide_14	ACCGGCAAGCTGCCCGTGCC	20	BFP	CTGG
guide_15	CCTCGTGACCACCCTGACCC	20	BFP	GTGG
guide_16	CTTCAAGTCCGCCATGCCCG	20	BFP	AAGG
guide_17	GCCATGCCCGAAGGCTACGTC	21	BFP	CAGG
guide_18	GGTGAACGTGGATGAAGTTGGTTT	24	HBB_R01_T2	TGGG
guide_19	GGGUCAGGGUGGUCACGAGG	20	BFP	TGG
guide_20	CGAGGAGCTGTTCACCGGGG	20	BFP	TGG
guide_21	CACCGGGGTGGTGCCCATCC	20	BFP	TGG
guide_22	GGTGCCCATCCTGGTCGAGC	20	BFP	TGG
guide_23	CCCATCCTGGTCGAGCTGGA	20	BFP	CGG
guide_24	GAGCTGGACGGCGACGTAAA	20	BFP	CGG
guide_25	CAGCGTGTCCGGCGAGGGCG	20	BFP	AGG
guide_26	GGCGAGGGCGATGCCACCTA	20	BFP	CGG
guide_27	GCTGAAGTTCATCTGCACCAC	21	BFP	CGG
guide_28	GCCGGCAAGCTGCCCGTGCCC	21	BFP	TGG
guide_29	GCTCGTGACCACCCTGACCCA	21	BFP	TGG
guide_30	GTTCAAGTCCGCCATGCCCGA	21	BFP	AGG
guide_31	GCATGCCCGAAGGCTACGTCC	21	BFP	AGG
guide_32	GATGAAGTTGGTGGTGAGGCCC	22	HBB_R01_T2	TGGG
guide_33	ATCCACGTTCACCTTGCCCCAC	22	HBB_R01_T2	AGGG
guide_34	TAACCTTGATACCAACCTGCCC	22	HBB_R01_T2	AGGG
guide_35	TGCAAGGCCCGGCGCACGGTGG	22	FANCF_T1	CGGG
guide_36	TCTCCAAGGTGAAAGCGGAAGT	22	FANCF_T1	AGGG
guide_37	AGCTGTTTGGGAGGTCAGAAAT	22	VEGFA_T22	AGGG
guide_38	GGGTGTGCAGACGGCAGTCACT	22	VEGFA_T22	AGGG
guide_39	CTAGGGGGCGCTCGGCCACCAC	22	VEGFA_T22	AGGG
guide_40	CGCTCGGCCACCACAGGGAAGC	22	VEGFA_T22	TGGG
guide_41	CCGGCTCTGGCTAAAGAGGGAA	22	VEGFA_T22	TGGG
guide_42	CACACCCCGGCTCTGGCTAAAG	22	VEGFA_T22	AGGG
guide_43	CAGTGGACGCGGCGGCGAGCCG	22	VEGFA_T2	CGGG
guide_44	GACGCGGCGGCGAGCCGCGGGC	22	VEGFA_T2	AGGG
guide_45	GGCCGGAGCCCGCGCCCGGAGG	22	VEGFA_T2	CGGG
guide_46	CCCGCGCCCGGAGGCGGGGTGG	22	VEGFA_T2	AGGG
guide_47	CTGAAACTTTTCGTCCAACTTC	22	VEGFA_T2	TGGG
guide_48	TTCGGAGGAGCCGTGGTCCGCG	22	VEGFA_T2	CGGG
guide_49	CCCTCCACCCCGCCTCCGGGCG	22	VEGFA_T2	CGGG
guide_50	ACCTGGACTACATAGTTGTGTG	22	Apolipoprotein(a)	AGGG
guide_51	GATTCGCTGCTCTTGTTGCAGA	22	IVS40_T210a	AGGG
guide_52	ATAAAATGTATGCTGGCTTTTA	22	IVS40_T210a	AGGG
guide_53	AACGGCAGAAGCTGGAGGAGGA	22	EMX1	AGGG
guide_54	GCATTGCCACGAAGCAGGCCAA	22	EMX1	TGGG
guide_55	AATGCGCCACCGGTTGATGTGA	22	EMX1	TGGG
guide_56	TGAAGTTGGTGGTGAGGCCC	20	HBB_R01_T2	TGGG
guide_57	CCACGTTCACCTTGCCCCAC	20	HBB_R01_T2	AGGG
guide_58	ACCTTGATACCAACCTGCCC	20	HBB_R01_T2	AGGG
guide_59	CAAGGCCCGGCGCACGGTGG	20	FANCF_T1	CGGG
guide_60	TCCAAGGTGAAAGCGGAAGT	20	FANCF_T1	AGGG
guide_61	CTGTTTGGGAGGTCAGAAAT	20	VEGFA_T22	AGGG
guide_62	GTGTGCAGACGGCAGTCACT	20	VEGFA_T22	AGGG
guide_63	AGGGGGCGCTCGGCCACCAC	20	VEGFA_T22	AGGG
guide_64	CTCGGCCACCACAGGGAAGC	20	VEGFA_T22	TGGG
guide_65	GGCTCTGGCTAAAGAGGGAA	20	VEGFA_T22	TGGG
guide_66	CACCCCGGCTCTGGCTAAAG	20	VEGFA_T22	AGGG
guide_67	GTGGACGCGGCGGCGAGCCG	20	VEGFA_T2	CGGG
guide_68	CGCGGCGGCGAGCCGCGGGC	20	VEGFA_T2	AGGG
guide_69	CCGGAGCCCGCGCCCGGAGG	20	VEGFA_T2	CGGG
guide_70	CGCGCCCGGAGGCGGGGTGG	20	VEGFA_T2	AGGG
guide_71	GAAACTTTTCGTCCAACTTC	20	VEGFA_T2	TGGG
guide_72	CGGAGGAGCCGTGGTCCGCG	20	VEGFA_T2	CGGG
guide_73	CTCCACCCCGCCTCCGGGCG	20	VEGFA_T2	CGGG
guide_74	CTGGACTACATAGTTGTGTG	20	Apolipoprotein(a)	AGGG
guide_75	TTCGCTGCTCTTGTTGCAGA	20	IVS40_T210a	AGGG
guide_76	AAAATGTATGCTGGCTTTTA	20	IVS40_T210a	AGGG
guide_77	CGGCAGAAGCTGGAGGAGGA	20	EMX1	AGGG
guide_78	ATTGCCACGAAGCAGGCCAA	20	EMX1	TGGG
guide_79	TGCGCCACCGGTTGATGTGA	20	EMX1	TGGG
guide_80	ACGTGGATGAAGTTG	15	HBB_R01_T2	GTGG
guide_81	AACGTGGATGAAGTTG	16	HBB_R01_T2	GTGG
guide_82	GAACGTGGATGAAGTTG	17	HBB_R01_T2	GTGG
guide_83	TGAACGTGGATGAAGTTG	18	HBB_R01_T2	GTGG
guide_84	GTGAACGTGGATGAAGTTG	19	HBB_R01_T2	GTGG
guide_85	GGTGAACGTGGATGAAGTTG	20	HBB_R01_T2	GTGG
guide_86	AGGTGAACGTGGATGAAGTTG	21	HBB_R01_T2	GTGG
guide_87	AAGGTGAACGTGGATGAAGTTG	22	HBB_R01_T2	GTGG
guide_88	CAAGGTGAACGTGGATGAAGTTG	23	HBB_R01_T2	GTGG
guide_89	GCAAGGTGAACGTGGATGAAGTTG	24	HBB_R01_T2	GTGG
guide_90	GGCAAGGTGAACGTGGATGAAGTTG	25	HBB_R01_T2	GTGG
guide_102	CCATTCCCTCTTTAGCCAGAGC	22	VEGFA_T22	CGGG
guide_110	TTAAAGATGATCTCTTACCT	20	USH2A (IVS40)	TGGG
guide_111	TTAAAGATGATCTCTTATCT	20	USH2A	TGGG
guide_112_sRGN	AUGCCAGUUCCCGAUCGUUA	20	murine Albumin	CAGG
guide_112_Spy	UGCCAGUUCCCGAUCGUUAC	20	murine Albumin	AGG
guide_112_23mer	AAGAUGCCAGUUCCCGAUCGUUA	23	murine Albumin	CAGG
guide_113	GAGGCGGGGTGGAGGGGGTC	20	VEGFA_T2_20nt	GGGG
guide_156	GGAGTCCGAGCAGAAGAAGAA	21	EMX1	TGGG
guide_157	GGACATCGATGTCCTCCCCAT	21	EMX1	TGGG
guide_158	GGTCACCTCCAATGACTAGGG	21	EMX1	TGGG
guide_159	GGCTCCCCATTGGCCTGCTTCG	22	EMX1	TGGG
guide_160	GGTGCGCCACCGGTTGATGTGA	22	EMX1	TGGG
guide_161	GGCGCCACCGGTTGATGTGAT	21	EMX1	TGGG
guide_162	GGCCGTTTGTACTTTGTCCTC	21	EMX1	TGGG
guide_163	GGCACAGATGAGAAACTCAGG	21	EMX1	TGGG
guide_164	GGATTGGGTGTTCAGGGCAGAG	22	PVALB	TGGG
guide_165	GGTGGCGAGAGGGGCCGAGAT	21	PVALB	TGGG
guide_166	GGGGCCGAGATTGGGTGTTC	20	PVALB	TGGG
guide_167	GGTGCCATTAGCTAAATGCAT	21	mTh	TGGG
guide_168	GGTACCACCCACAGGTGCCAG	21	mTh	TGGG
guide_169	GGAAAGCCTCTGGGCCAGGAA	21	mTh	TGGG
guide_170	GGACACCCACGGAGAGCGCTGT	22	USH2A	TGGG
guide_171	GGTCCAGTTGGTGACAAATAC	21	USH2A	TGGG
guide_172	GGTTTTAACACTTCCCTAGCCA	22	USH2A	TGGG
guide_173	GGCTTAATTAGCTCCTTTGGCT	22	USH2A	TGGG
guide_174	GGCTTAATTAGCTCCTTTGGC	21	USH2A	TGGG
guide_175	GGTGCATATGATGATAGTATTA	22	USH2A	TGGG
guide_176	GGAATGTATGCTGGCTTTTAAG	22	USH2A	TGGG
guide_177	GGAAATGTATGCTGGCTTTTAA	22	USH2A	TGGG
guide_178	GGAAAATGTATGCTGGCTTTTA	22	USH2A	TGGG
guide_179	GGTAAAATGTATGCTGGCTTTT	22	USH2A	TGGG
guide_180	GGCTTAAAGATGATCTCTTACC	22	USH2A	TGGG
guide_181	GGTTAAAGATGATCTCTTACCT	22	USH2A	TGGG
guide_182	GGTAATAAAATTCAAACATCCT	22	Albumin	TGGG
guide_183	GGTAAAGCATAGTGCAATGGAT	22	Albumin	TGGG
guide_184	GGTTAAATAAAGCATAGTGCAA	22	Albumin	TGGG
guide_185	GGATTTATGAGATCAACAGCAC	22	Albumin	TGGG
guide_186	GGCCCATGCTCTGACCGCTCGA	22	Transferrin	TGGG
guide_187	GGCCATCGAGCGGTCAGAGCAT	22	Transferrin	TGGG
guide_188	GGGCAAAAGCTCATGTGATA	20	Transferrin	TGGG
guide_189	GGACTGAGGCTTATGTTCCATG	22	Transferrin	TGGG
guide_190	GGAGAGTGTACAAACTCACAA	21	Fibrinogen	TGGG
guide_191	GGACTAGCATTATAATGCACCA	22	Fibrinogen	TGGG
guide_192	GGTCAGAAGAGATTAGTTAGTA	22	Fibrinogen	TGGG
guide_193	GGTGAGAGTGCCATCTCTTCCT	22	Fibrinogen	TGGG
guide_194	GGTGGACCACATGGCTTTGCTC	22	Apolipoprotein(a)	TGGG
guide_195	GGTGAGCAAAGCCATGTGGTCC	22	Apolipoprotein(a)	TGGG
guide_196	GGATTAATGACATACGCATTT	21	Apolipoprotein(a)	TGGG
guide_197	GGAGATTAATGACATACGCATT	22	Apolipoprotein(a)	TGGG
guide_198	GGTTCAATCCTCTTGTCACCTG	22	Apolipoprotein(a)	TGGG
guide_199	GGACATCTCTATGTCGGCCAC	21	Apolipoprotein(a)	TGGG
guide_200	GGAAAACCTACCGCAAGTTGCC	22	Apolipoprotein(a)	TGGG
guide_201	GGTGGACTACATAGTTGTGTGA	22	Apolipoprotein(a)	TGGG
guide_202	GGCTGCCAGACTCTCTGAACCC	22	Apolipoprotein(a)	TGGG
guide_203	GGATCCCTCGTATAACAATA	20	Apolipoprotein(a)	TGGG
guide_216	TATCGCATAGTGCAAAGAAT	20	artificial	TGGG
guide_217	CTCGGTCCTCTCGTCACCTG	20	artificial	TGGG
guide_218	ACGCTCCCGGAGAGCGCTGG	20	artificial	TGGG
guide_219	CCATGGCGCGGTCAGAGGGT	20	artificial	TGGG
guide_220	CTCGGCTCCAATGACGAGGG	20	artificial	TGGG
guide_221	CACTTCGATGACCTCCCCGT	20	artificial	TGGG
guide_222	AGTGGGTGTTCAGGACCGCG	20	artificial	TGGG
guide_223	CTGCTACCCACAGGTGCAAG	20	artificial	TGGG
guide_224	AAGATGTATCCTGGAATTTA	20	artificial	TGGG
guide_225	TTTTATCACTACCCAAGACA	20	artificial	TGGG
guide_226	CGGCCAGGCTCCCTGAAACC	20	artificial	TGGG
guide_227	ACTGGTATTATAATACAACA	20	artificial	TGGG
guide_228	TGAGAGTGACATTTCGTACT	20	artificial	TGGG
guide_229	TGCGCCCCCGGGTGAGGTGC	20	artificial	TGGG
guide_230	CAGTTTGAGCAGAAAAAGAA	20	artificial	TGGG
guide_231	TCTGTAGAGATAAGTGAGTA	20	artificial	TGGG
guide_232	AAGTGTGTACAAACTCAAGA	20	artificial	TGGG
guide_233	TATCATGGATGCTGACTTTT	20	artificial	TGGG
guide_234	GCTTTACTAGCCCCTGTGGC	20	artificial	TGGG
guide_235	GCACGGAGGAGAAAAGCAGG	20	artificial	TGGG
guide_236	ATTTGTGAGATCTAAAGAAC	20	artificial	TGGG
guide_237	CGTTGATGACATTCGCATTT	20	artificial	TGGG
guide_238	CTTATAGATCATCTAATACC	20	artificial	TGGG
guide_239	TGGCCTCCATAGTTGGGTGG	20	artificial	TGGG
guide_240	TACTAGAGTTCAAACATACT	20	artificial	TGGG
guide_241	CCCCTGCTCTGAGCACTCGG	20	artificial	TGGG
guide_242	AGGACCACATGGCCTGCCTC	20	artificial	TGGG
guide_243	AACAGCTGCCGCAAATTGCC	20	artificial	TGGG
guide_244	CTCCGTATTGGCTGGCTTCG	20	artificial	TGGG
guide_245	GGCCAGCCGATGACAAATAC	20	artificial	TGGG
guide_246	GACGTCTCTACGTCGGCGGC	20	artificial	TGGG
guide_247	CCGGCGCGAGGGGCCGAGAG	20	artificial	TGGG
guide_248	ACTGTTTGTACTTTTTCATC	20	artificial	TGGG
guide_249	TGCTTATGATGATGACATTA	20	artificial	TGGG
guide_250	CCGCGTCCGATTGATGTGAT	20	artificial	TGGG
guide_251	CTTTATGAGCACCTTAGGCT	20	artificial	TGGG
guide_252	GGATCCCTCCTATGACCATG	20	artificial	TGGG
guide_253	ATAAAGGTGACCTCTTACGT	20	artificial	TGGG
guide_254	ACTGTGGCTTAGGGTCCAGG	20	artificial	TGGG
guide_255	TGAGGAAACCCAGGCGGTCC	20	artificial	TGGG
guide_256	AAATGTATACAGGCAATTAA	20	artificial	TGGG
guide_257	TTGAATCAAGCATAGTCCGA	20	artificial	TGGG
guide_258	GGGCTACGGCTCATGAGATA	20	artificial	TGGG
guide_259	CGGGCCGCGATTGGCAGTTC	20	artificial	TGGG
guide_260	CTGCGATTATCTAAATCCAT	20	artificial	TGGG
guide_261	AGCTTGATTACATACGCATG	20	artificial	TGGG
guide_262	AATGTTTGCTGGCCTCTAGG	20	artificial	TGGG
guide_263	GAAAGCCTCTGCGCCGGGGG	20	artificial	TGGG
guide_264 (20nt_Spy)	GTGAACGTGGATGAAGTTGG	20	HBB-R01_T2	TGGG
guide_266	CCGACCCCCTCCACCCCGCCTC	22	VEGFA_T2_22nt	CGGG
guide_267	ACGTGGATGAAGT	13	HBB_R01_T2	GTGG
guide_268	ACGTGGATGAAGTT	14	HBB_R01_T2	GTGG
tracr sequences [5‘-3‘]
gT_101 (Spy)	AGCAUAGCAAGUUAAAAUAAGGCUAGUCCGUUAUCAACUUGAAAAAGUGGCACCGAGUCGGUGCUUU
gT_201 (Slu)	AUUACAGAAUCUACUGAAACAAGACAAUAUGUCGUGUUUAUCCCAUCAAUUUAUUGGUGGGAUUU
gT_301 (Sau)	AUUACAGAAUCUACUAAAACAAGGCAAAAUGCCGUGUUUAUCUCGUCAACUUGUUGGCGAGAUUU
gT_401 (Shy)	AUUACAGAAUCUACUAAAACAAGACUAUAUGUCGUGUUUAUCCCACUAAUUUAUUAGUGGGAAUUU
gT_501 (Spa)	AUUACAGAAUCUACUGAAACAAGACUAUAUGUCGUGUUUAUCCCACUAAUUUAUUAGUGGGAUUU
gT_601 (Smi)	AUUACAGAAUCUACUAAAACAAGACUAUAUGUCGUGUUUAUCCCGUCCAAUUGUGGUGGGAUUU
direct repeat sequences [5‘-3‘]
Spy	GUUUUAGAGCUAUGCU
Slu	GUUUUAGUACUCUGUAAU
Sau	GUUUUAGUACUCUGUAAU
Shy	GUUUUAGUACUCUGUAAU
Spa	GUUUUAGUACUCUGUAAU
Smi	GUUUUAGUACUCUGUAAU
tracr (LNP work) [5‘-3‘]
Spy internal mod	GUUUUAGAGCUAGAAAUAGCAAGUUAAAAUAAGGCUAGUCCGUUAUCAACUUGAAAAAGUGGCACCGAGUCGGUGCU*U*U*U
sRGN - end mod only	GUUUUAGUACUCUGGAAACAGAAUCUACUGAAACAAGACAAUAUGUCGUGUUUAUCCCAUCAAUUUAUUGGUGGGAU*U*U*U
sRGN - internal mod1	GUUUUAGUACUCUGGAAACAGAAUCUACUGAAACAAGACAAUAUGUCGUGUUUAUCCCAUCAAUUUAUUGGUGGGAU*U*U*U
sRGN - internal mod2	GUUUUAGUACUCUGGAAACAGAAUCUACUGAAACAAGACAAUAUGUCGUGUUUAUCCCAUCAAUUUAUUGGUGGGAU*U*U*U
*phosphorothioated bond, 2’-O-methylation
