# Supplementary material for: Improved CRISPR genome editing using small highly active and specific engineered RNA-guided nucleases
Source: Nat Commun. 2021 Jul 9;12:4219. doi: 10.1038/s41467-021-24454-5 (PMC8271026; doi:10.1038/s41467-021-24454-5)
Supplement: Supplementary file 3 — Supplementary Data 2 [file 41467_2021_24454_MOESM3_ESM.xlsx]

## Sheet: Sheet1
Supplementary Data 2. Sequences of nucleases used in this study
nuclease	protein sequence (RNP work)
ShyCas9	MNNYILGLDIGITSVGYGIVDSDTREIKDAGVRLFPEANVDNNEGRRSKRGARRLKRRRIHRLDRVKHLLAEYDLLDLTNIPKSTNPYQTRVKGLNEKLSKDELVIALLHIAKRRGIHNVNVMMDDNDSGNELSTKDQLKKNAKALSDKYVCELQLERFEQDYKVRGEKNRFKTEDFVREARKLLETQSKFFEIDQTFIMRYIELIETRREYFEGPGKGSPFGWEGNIKKWFEQMMGHCTYFPEELRSVKYSYSAELFNALNDLNNLVITRDEDAKLNYGEKFQIIENVFKQKKTPNLKQIAIEIGVHETEIKGYRVNKSGKPEFTQFKLYHDLKNIFKDPKYLNDIQLMDNIAEIITIYQDAESIIKELNQLPELLSEREKEKISALSGYSGTHRLSL…
SluCas9	MNQKFILGLDIGITSVGYGLIDYETKNIIDAGVRLFPEANVENNEGRRSKRGSRRLKRRRIHRLERVKKLLEDYNLLDQSQIPQSTNPYAIRVKGLSEALSKDELVIALLHIAKRRGIHKIDVIDSNDDVGNELSTKEQLNKNSKLLKDKFVCQIQLERMNEGQVRGEKNRFKTADIIKEIIQLLNVQKNFHQLDENFINKYIELVEMRREYFEGPGKGSPYGWEGDPKAWYETLMGHCTYFPDELRSVKYAYSADLFNALNDLNNLVIQRDGLSKLEYHEKYHIIENVFKQKKKPTLKQIANEINVNPEDIKGYRITKSGKPQFTEFKLYHDLKSVLFDQSILENEDVLDQIAEILTIYQDKDSIKSKLTELDILLNEEDKENIAQLTGYTGTHRLSL…
SmiCas9	MEKDYILGLDIGIGSVGYGLIDYDTKSIIDAGVRLFPEANADNNLGRRAKRGARRLKRRRIHRLERVKSLLSEYKIISGLAPTNNQPYNIRVKGLTEQLTKDELAVALLHIAKRRGIHNVDVAADKEETASDSLSTKDQINKNAKFLESRYVCELQKERLENEGHVRGVENRFLTKDIVREAKKIIDTQMQYYPEIDETFKEKYISLVETRREYYEGPGKGSPYGWDADVKKWYQLMMGHCTYFPVEFRSVKYAYTADLYNALNDLNNLTIARDDNPKLEYHEKYHIIENVFKQKRNPTLKQIAKEIGVNDINISGYRVTKSGKPQFTSFKLFHDLKKVVKDHAILDDIDLLNQIAEILTIYQDKDSIVAELGQLEYLMSEADKQSISELTGYTGTHSL…
SpaCas9	MKEKYILGLDLGITSVGYGIINFETKKIIDAGVRLFPEANVDNNEGRRSKRGSRRLKRRRIHRLERVKLLLTEYDLINKEQIPTSNNPYQIRVKGLSEILSKDELAIALLHLAKRRGIHNINVSSEDEDASNELSTKEQINRNNKLLKDKYVCEVQLQRLKEGQIRGEKNRFKTTDILKEIDQLLKVQKDYHNLDIDFINQYKEIVETRREYFEGPGQGSPFGWNGDLKKWYEMLMGHCTYFPQELRSVKYAYSADLFNALNDLNNLIIQRDNSEKLEYHEKYHIIENVFKQKKKPTLKQIAKEIGVNPEDIKGYRITKSGTPQFTEFKLYHDLKSIVFDKSILENEAILDQIAEILTIYQDEQSIKEELNKLPEILNEQDKAEIAKLIGYNGTHRLSL…
sRGN1	MNQKFILGLDIGITSVGYGLIDYETKNIIDAGVRLFPEANVENNEGRRSKRGSRRLKRRRIHRLDRVKHLLAEYDLLDLTNIPKSTNPYQTRVKGLNEKLSKDELVIALLHIAKRRGIHNVDVAADKEETASDSLSTKDQINKNAKFLESRYVCELQKERLENEGHVRGVENRFLTKDIVREAKKIIDTQMQYYPEIDETFKEKYISLVETRREYFEGPGKGSPFGWEGNIKKWFEQMMGHCTYFPEELRSVKYSYSAELFNALNDLNNLVITRDEDAKLNYGEKFQIIENVFKQKKTPNLKQIAIEIGVHETEIKGYRVNKSGTPEFTEFKLYHDLKSIVFDKSILENEAILDQIAEILTIYQDEQSIKEELNKLPEILNEQDKAEIAKLIGYNGTHR…
sRGN2	MNQKFILGLDIGITSVGYGLIDYETKNIIDAGVRLFPEANVENNEGRRSKRGSRRLKRRRIHRLERVKSLLSEYKIISGLAPTNNQPYNIRVKGLTEQLTKDELAVALLHIAKRRGIHKIDVIDSNDDVGNELSTKEQLNKNSKLLKDKFVCQIQLERMNEGQVRGEKNRFKTADIIKEIIQLLNVQKNFHQLDENFINKYIELVEMRREYFEGPGQGSPFGWNGDLKKWYEMLMGHCTYFPQELRSVKYAYSADLFNALNDLNNLIIQRDNSEKLEYHEKYHIIENVFKQKKKPTLKQIAKEIGVNPEDIKGYRITKSGTPEFTEFKLYHDLKSVLFDQSILENEDVLDQIAEILTIYQDKDSIKSKLTELDILLNEEDKENIAQLTGYNGTHRLSLK…
sRGN3	MNQKFILGLDIGITSVGYGLIDYETKNIIDAGVRLFPEANVENNEGRRSKRGSRRLKRRRIHRLERVKLLLTEYDLINKEQIPTSNNPYQIRVKGLSEILSKDELAIALLHLAKRRGIHNVDVAADKEETASDSLSTKDQINKNAKFLESRYVCELQKERLENEGHVRGVENRFLTKDIVREAKKIIDTQMQYYPEIDETFKEKYISLVETRREYFEGPGQGSPFGWNGDLKKWYEMLMGHCTYFPQELRSVKYAYSADLFNALNDLNNLIIQRDNSEKLEYHEKYHIIENVFKQKKKPTLKQIAKEIGVNPEDIKGYRITKSGTPEFTSFKLFHDLKKVVKDHAILDDIDLLNQIAEILTIYQDKDSIVAELGQLEYLMSEADKQSISELTGYTGTHS…
sRGN3.1	MNQKFILGLDIGITSVGYGLIDYETKNIIDAGVRLFPEANVENNEGRRSKRGSRRLKRRRIHRLERVKLLLTEYDLINKEQIPTSNNPYQIRVKGLSEILSKDELAIALLHLAKRRGIHNVDVAADKEETASDSLSTKDQINKNAKFLESRYVCELQKERLENEGHVRGVENRFLTKDIVREAKKIIDTQMQYYPEIDETFKEKYISLVETRREYFEGPGQGSPFGWNGDLKKWYEMLMGHCTYFPQELRSVKYAYSADLFNALNDLNNLIIQRDNSEKLEYHEKYHIIENVFKQKKKPTLKQIAKEIGVNPEDIKGYRITKSGTPEFTSFKLFHDLKKVVKDHAILDDIDLLNQIAEILTIYQDKDSIVAELGQLEYLMSEADKQSISELTGYTGTHS…
sRGN3.2	MNQKFILGLDIGITSVGYGLIDYETKNIIDAGVRLFPEANVENNEGRRSKRGSRRLKRRRIHRLERVKLLLTEYDLINKEQIPTSNNPYQIRVKGLSEILSKDELAIALLHLAKRRGIHNVDVAADKEETASDSLSTKDQINKNAKFLESRYVCELQKERLENEGHVRGVENRFLTKDIVREAKKIIDTQMQYYPEIDETFKEKYISLVETRREYFEGPGQGSPFGWNGDLKKWYEMLMGHCTYFPQELRSVKYAYSADLFNALNDLNNLIIQRDNSEKLEYHEKYHIIENVFKQKKKPTLKQIAKEIGVNPEDIKGYRITKSGTPEFTSFKLFHDLKKVVKDHAILDDIDLLNQIAEILTIYQDKDSIVAELGQLEYLMSEADKQSISELTGYTGTHS…
sRGN3.3	MNQKFILGLDIGITSVGYGLIDYETKNIIDAGVRLFPEANVENNEGRRSKRGSRRLKRRRIHRLERVKLLLTEYDLINKEQIPTSNNPYQIRVKGLSEILSKDELAIALLHLAKRRGIHNVDVAADKEETASDSLSTKDQINKNAKFLESRYVCELQKERLENEGHVRGVENRFLTKDIVREAKKIIDTQMQYYPEIDETFKEKYISLVETRREYFEGPGQGSPFGWNGDLKKWYEMLMGHCTYFPQELRSVKYAYSADLFNALNDLNNLIIQRDNSEKLEYHEKYHIIENVFKQKKKPTLKQIAKEIGVNPEDIKGYRITKSGTPEFTSFKLFHDLKKVVKDHAILDDIDLLNQIAEILTIYQDKDSIVAELGQLEYLMSEADKQSISELTGYTGTHS…
sRGN4	MNQKFILGLDIGITSVGYGLIDYETKNIIDAGVRLFPEANVENNEGRRSKRGSRRLKRRRIHRLERVKKLLEDYNLLDQSQIPQSTNPYAIRVKGLSEALSKDELVIALLHIAKRRGIHNINVSSEDEDASNELSTKEQINRNNKLLKDKYVCEVQLQRLKEGQIRGEKNRFKTTDILKEIDQLLKVQKDYHNLDIDFINQYKEIVETRREYFEGPGKGSPYGWEGDPKAWYETLMGHCTYFPDELRSVKYAYSADLFNALNDLNNLVIQRDGLSKLEYHEKYHIIENVFKQKKKPTLKQIANEINVNPEDIKGYRITKSGKPEFTSFKLFHDLKKVVKDHAILDDIDLLNQIAEILTIYQDKDSIVAELGQLEYLMSEADKQSISELTGYTGTHSLSL…
nuclease	mRNA sequence (LNP work)
SpyCas9 (ORF)	AUGGCCCCUAAGAAGAAGAGAAAAGUCGGAAUUCACGGAGUCCCCGCCGCCGACAAAAAGUACUCCAUUGGCCUUGAUAUUGGAACCAACUCCGUGGGUUGGGCCGUGAUCACUGACGAGUACAAGGUGCCGUCCAAGAAGUUCAAGGUGCUGGGGAACACUGACCGGCACUCAAUUAAGAAGAACCUGAUUGGGGCGCUGCUGUUCGACUCCGGAGAAACCGCGGAGGCUACCCGCCUGAAGCGGACUGCCCGGCGGAGAUACACGCGCAGGAAGAACCGGAUUUGCUACCUCCAAGAAAUCUUCAGCAACGAAAUGGCAAAGGUGGACGAUUCCUUCUUCCAUCGCCUGGAAGAGAGCUUCCUGGUGGAAGAGGACAAGAAGCACGAAAGACACCCG…
sRGN3.1 (CDS)	AUGGCCCCUAAGAAGAAGCGCAAGGUCAUGAACCAGAAGUUCAUUCUCGGUCUGGACAUUGGCAUUACUAGCGUGGGAUACGGCUUGAUUGACUACGAGACUAAGAACAUCAUCGAUGCCGGCGUCCGCCUGUUCCCGGAAGCCAACGUGGAGAACAAUGAGGGCCGGAGGUCGAAGAGAGGCUCCCGCCGCCUGAAGCGGCGGCGAAUCCACCGGCUGGAGAGAGUGAAGCUGCUGCUCACCGAAUACGACCUGAUCAACAAAGAACAGAUCCCGACCUCCAACAACCCGUACCAGAUCAGAGUGAAGGGUCUGUCAGAAAUCCUGUCCAAGGACGAACUGGCAAUCGCCCUGCUGCACCUGGCCAAGCGGCGCGGAAUCCACAACGUGGAUGUGGCU…
sRGN3.1 (CDS) uridine depleted	AUGGCCCCCAAGAAGAAGCGGAAGGUGAUGAACCAGAAGUUCAUCCUGGGCCUGGACAUCGGCAUCACCAGCGUGGGCUACGGCCUGAUCGACUACGAGACAAAGAACAUCAUCGACGCCGGCGUGCGGCUGUUCCCCGAGGCCAACGUGGAGAACAACGAGGGCCGGCGGAGCAAGCGGGGCAGCCGGCGGCUGAAGCGGCGGCGGAUCCACCGGCUGGAGCGGGUGAAGCUGCUGCUGACCGAGUACGACCUGAUCAACAAGGAGCAGAUCCCCACCAGCAACAACCCCUACCAGAUCCGGGUGAAGGGCCUGAGCGAGAUCCUGAGCAAGGACGAGCUGGCCAUCGCCCUGCUGCACCUGGCCAAGCGGCGGGGCAUCCACAACGUGGACGUGGCC…
sRGN3.3 (CDS)	AUGGCCCCUAAGAAGAAGCGCAAGGUCAUGAACCAGAAGUUCAUUCUCGGUCUGGACAUUGGCAUUACUAGCGUGGGAUACGGCUUGAUUGACUACGAGACUAAGAACAUCAUCGAUGCCGGCGUCCGCCUGUUCCCGGAAGCCAACGUGGAGAACAAUGAGGGCCGGAGGUCGAAGAGAGGCUCCCGCCGCCUGAAGCGGCGGCGAAUCCACCGGCUGGAGAGAGUGAAGCUGCUGCUCACCGAAUACGACCUGAUCAACAAAGAACAGAUCCCGACCUCCAACAACCCGUACCAGAUCAGAGUGAAGGGUCUGUCAGAAAUCCUGUCCAAGGACGAACUGGCAAUCGCCCUGCUGCACCUGGCCAAGCGGCGCGGAAUCCACAACGUGGAUGUGGCU…
sRGN 3.3 (CDS) uridine depleted	AUGGCCCCCAAGAAGAAGCGGAAGGUGAUGAACCAGAAGUUCAUCCUGGGCCUGGACAUCGGCAUCACCAGCGUGGGCUACGGCCUGAUCGACUACGAAACCAAGAACAUCAUCGACGCCGGCGUGCGGCUGUUCCCCGAGGCCAACGUGGAGAACAACGAGGGCCGGCGGAGCAAGCGGGGCAGCCGGCGGCUGAAGCGGCGGCGGAUCCACCGGCUGGAGCGGGUGAAGCUGCUGCUGACCGAGUACGACCUGAUCAACAAGGAGCAGAUCCCCACCAGCAACAACCCCUACCAGAUCCGGGUGAAGGGCCUGAGCGAGAUCCUGAGCAAGGACGAGCUGGCCAUCGCCCUGCUGCACCUGGCCAAGCGGCGGGGCAUCCACAACGUGGACGUGGCC…
