# Supplementary material for: Improved CRISPR genome editing using small highly active and specific engineered RNA-guided nucleases
Source: Nat Commun. 2021 Jul 9;12:4219. doi: 10.1038/s41467-021-24454-5 (PMC8271026; doi:10.1038/s41467-021-24454-5)
Supplement: Supplementary file 4 — Supplementary Data 3 [file 41467_2021_24454_MOESM4_ESM.xlsx]

## Sheet: Sheet1
Supplementary Data 3. Primers, probes and oligos used in this study.
NGS primer
locus	Primer ID	primer sequence [5'-3']
HBB-R01-T1	HBB_R01_T1_fw	ACTCCTAAGCCAGTGCCAGA
	HBB_R01_T1_rev	GTGTCTGTTTGAGGTTGCTAGTG
HBB-R01-T2	HBB_R01_T2_fw	AGTCAGGGCAGAGCCATCTA
	HBB_R01_T2_rev	CAGCATCAGGAGTGGACAGA
VEGFA-T1	VEGFA-T1_fw	CGGACAGACAGACAGACACC
	VEGFA-T1_rev	CTCGGCGAGCTACTCTTCCT
VEGFA-T2	VEGFA-T2_fw	CAGCCCCAGCTACCACCTCCTC
	VEGFA-T2_rev	GCCCGAGCTAGCACTTCTC
VEGFA-T22	VEGFA-T22_fw	GTACATGAAGCAACTCCAGTCCC
	VEGFA-T22_rev	ACACACGTCCTCACTCTCGAAG
FANCF-T1	FANCF_T1_fw	ATGGATGTGGCGCAGGTAG
	FANCF_T1_rev	AGCATTGCAGAGAGGCGTAT
FANCF-T2	FANCF_T2_fw	CAGAAGGGATTCCATGAGGTGC
	FANCF_T2_rev	CTCCCTCCACTAAGAAGAACC
Apolipoprotein (a)	Apolipoprotein (a)_fw	CAGAGCTGCATGATGGAAGT
	Apolipoprotein (a)_rev	CTCTATGTCGGCCACTGGAT
IVS40_T210a	IVS40_T210a_fw	TGGGAAAGGAGAGGTGTTCA
	IVS40_T210a_rev	TGAAAGAGTGCCAGGAGTCA
EMX1	EMX_fw	AGGTGAAGGTGTGGTTCCAG
	EMX_rev	AGCAGCAAGCAGCACTCTG
IVS40 (USH2A)	IVS40_fw	TGTGAGCATCTTCAGGGAAA
	IVS40_rev	TGCAGGCCAGTTGATTTGTA
TIDE primer
murine Albumin	Alb_fw	TTATTACGGTCTCATAGGGC
	Alb_rev	AGTCTTTCTGTCAATGCACAC
IVS40 (USH2A)	USH2A_fw	TGTGAGCATCTTCAGGGAAA
	USH2A_rev	TGCAGGCCAGTTGATTTGTA
ddPCR primer
HBB-R01_T2	ddHBB_R01_T2_fw	CATGGTGCATCTGACTCCTG
	ddHBB_R01_T2_rev	GGTAGACCACCAGCAGCCTA
ddPCR probes
HBB-R01_T2	NHEJ-sensitive	5' HEX -TGAAGTTGGTGGTGAGGCCCT- 3' BHQ-1
	reference	5' 6-FAM -AGGAGAAGTCTGCCGTTACTGCCCT- 3' BHQ-1
Target oligos for FP assay
VEGFA	VEGFA 17_fw	5’ ATTO647 -G*A*CCCCCTCCACCCCGCCTCCGGTATT*G
	VEGFA 18_rev	GCGCAATACCGGAGGCGGGGTGGAGGGGGTCGG- 3’ bio
Target oligos for 60nt mismatch assay
HBB_R01	MM-1-for	5' ATTO647N -G*G*TGAACGTGGATGAAGTTGTGGGGTA*C
	MM-1-rev	GCGGTACCCCACAACTTCATCCACGTTCACCGG- 3' bio
	MM-2-for	5' ATTO647N -A*G*TGAACGTGGATGAAGTTGTGGGGTA*C
	MM-2-rev	GCGGTACCCCACAACTTCATCCACGTTCACTGG- 3' bio
	MM-3-for	5' ATTO647N -C*G*TGAACGTGGATGAAGTTGTGGGGTA*C
	MM-3-rev	GCGGTACCCCACAACTTCATCCACGTTCACGGG- 3' bio
	MM-4-for	5' ATTO647N -T*G*TGAACGTGGATGAAGTTGTGGGGTA*C
	MM-4-rev	GCGGTACCCCACAACTTCATCCACGTTCACAGG- 3' bio
	MM-5-for	5' ATTO647N -G*A*TGAACGTGGATGAAGTTGTGGGGTA*C
	MM-5-rev	GCGGTACCCCACAACTTCATCCACGTTCATCGG- 3' bio
	MM-6-for	5' ATTO647N -G*C*TGAACGTGGATGAAGTTGTGGGGTA*C
	MM-6-rev	GCGGTACCCCACAACTTCATCCACGTTCAGCGG- 3' bio
	MM-7-for	5' ATTO647N -G*T*TGAACGTGGATGAAGTTGTGGGGTA*C
	MM-7-rev	GCGGTACCCCACAACTTCATCCACGTTCAACGG- 3' bio
	MM-8-for	5' ATTO647N -G*G*AGAACGTGGATGAAGTTGTGGGGTA*C
	MM-8-rev	GCGGTACCCCACAACTTCATCCACGTTCTCCGG- 3' bio
	MM-9-for	5' ATTO647N -G*G*CGAACGTGGATGAAGTTGTGGGGTA*C
	MM-9-rev	GCGGTACCCCACAACTTCATCCACGTTCGCCGG- 3' bio
	MM-10-for	5' ATTO647N -G*G*GGAACGTGGATGAAGTTGTGGGGTA*C
	MM-10-rev	GCGGTACCCCACAACTTCATCCACGTTCCCCGG- 3' bio
	MM-11-for	5' ATTO647N -G*G*TAAACGTGGATGAAGTTGTGGGGTA*C
	MM-11-rev	GCGGTACCCCACAACTTCATCCACGTTTACCGG- 3' bio
	MM-12-for	5' ATTO647N -G*G*TCAACGTGGATGAAGTTGTGGGGTA*C
	MM-12-rev	GCGGTACCCCACAACTTCATCCACGTTGACCGG- 3' bio
	MM-13-for	5' ATTO647N -G*G*TTAACGTGGATGAAGTTGTGGGGTA*C
	MM-13-rev	GCGGTACCCCACAACTTCATCCACGTTAACCGG- 3' bio
	MM-14-for	5' ATTO647N -G*G*TGCACGTGGATGAAGTTGTGGGGTA*C
	MM-14-rev	GCGGTACCCCACAACTTCATCCACGTGCACCGG- 3' bio
	MM-15-for	5' ATTO647N -G*G*TGTACGTGGATGAAGTTGTGGGGTA*C
	MM-15-rev	GCGGTACCCCACAACTTCATCCACGTACACCGG- 3' bio
	MM-16-for	5' ATTO647N -G*G*TGGACGTGGATGAAGTTGTGGGGTA*C
	MM-16-rev	GCGGTACCCCACAACTTCATCCACGTCCACCGG- 3' bio
	MM-17-for	5' ATTO647N -G*G*TGACCGTGGATGAAGTTGTGGGGTA*C
	MM-17-rev	GCGGTACCCCACAACTTCATCCACGGTCACCGG- 3' bio
	MM-18-for	5' ATTO647N -G*G*TGATCGTGGATGAAGTTGTGGGGTA*C
	MM-18-rev	GCGGTACCCCACAACTTCATCCACGATCACCGG- 3' bio
	MM-19-for	5' ATTO647N -G*G*TGAGCGTGGATGAAGTTGTGGGGTA*C
	MM-19-rev	GCGGTACCCCACAACTTCATCCACGCTCACCGG- 3' bio
	MM-20-for	5' ATTO647N -G*G*TGAAAGTGGATGAAGTTGTGGGGTA*C
	MM-20-rev	GCGGTACCCCACAACTTCATCCACTTTCACCGG- 3' bio
	MM-21-for	5' ATTO647N -G*G*TGAATGTGGATGAAGTTGTGGGGTA*C
	MM-21-rev	GCGGTACCCCACAACTTCATCCACATTCACCGG- 3' bio
	MM-22-for	5' ATTO647N -G*G*TGAAGGTGGATGAAGTTGTGGGGTA*C
	MM-22-rev	GCGGTACCCCACAACTTCATCCACCTTCACCGG- 3' bio
	MM-23-for	5' ATTO647N -G*G*TGAACATGGATGAAGTTGTGGGGTA*C
	MM-23-rev	GCGGTACCCCACAACTTCATCCATGTTCACCGG- 3' bio
	MM-24-for	5' ATTO647N -G*C*GTGAACCTGGATGAAGTTGTGGGGTA*C
	MM-24-rev	GCGGTACCCCACAACTTCATCCAGGTTCACCGG- 3' bio
	MM-25-for	5' ATTO647N -G*G*TGAACTTGGATGAAGTTGTGGGGTA*C
	MM-25-rev	GCGGTACCCCACAACTTCATCCAAGTTCACCGG- 3' bio
	MM-26-for	5' ATTO647N -G*G*TGAACGAGGATGAAGTTGTGGGGTA*C
	MM-26-rev	GCGGTACCCCACAACTTCATCCTCGTTCACCGG- 3' bio
	MM-27-for	5' ATTO647N -G*G*TGAACGCGGATGAAGTTGTGGGGTA*C
	MM-27-rev	GCGGTACCCCACAACTTCATCCGCGTTCACCGG- 3' bio
	MM-28-for	5' ATTO647N -G*G*TGAACGGGGATGAAGTTGTGGGGTA*C
	MM-28-rev	GCGGTACCCCACAACTTCATCCCCGTTCACCGG- 3' bio
	MM-29-for	5' ATTO647N -G*G*TGAACGTAGATGAAGTTGTGGGGTA*C
	MM-29-rev	GCGGTACCCCACAACTTCATCTACGTTCACCGG- 3' bio
	MM-30-for	5' ATTO647N -G*G*TGAACGTCGATGAAGTTGTGGGGTA*C
	MM-30-rev	GCGGTACCCCACAACTTCATCGACGTTCACCGG- 3' bio
	MM-31-for	5' ATTO647N -G*G*TGAACGTTGATGAAGTTGTGGGGTA*C
	MM-31-rev	GCGGTACCCCACAACTTCATCAACGTTCACCGG- 3' bio
	MM-32-for	5' ATTO647N -G*G*TGAACGTGAATGAAGTTGTGGGGTA*C
	MM-32-rev	GCGGTACCCCACAACTTCATTCACGTTCACCGG- 3' bio
	MM-33-for	5' ATTO647N -G*G*TGAACGTGCATGAAGTTGTGGGGTA*C
	MM-33-rev	GCGGTACCCCACAACTTCATGCACGTTCACCGG- 3' bio
	MM-34-for	5' ATTO647N -G*G*TGAACGTGTATGAAGTTGTGGGGTA*C
	MM-34-rev	GCGGTACCCCACAACTTCATACACGTTCACCGG- 3' bio
	MM-35-for	5' ATTO647N -G*G*TGAACGTGGCTGAAGTTGTGGGGTA*C
	MM-35-rev	GCGGTACCCCACAACTTCAGCCACGTTCACCGG- 3' bio
	MM-36-for	5' ATTO647N -G*G*TGAACGTGGTTGAAGTTGTGGGGTA*C
	MM-36-rev	GCGGTACCCCACAACTTCAACCACGTTCACCGG- 3' bio
	MM-37-for	5' ATTO647N -G*G*TGAACGTGGGTGAAGTTGTGGGGTA*C
	MM-37-rev	GCGGTACCCCACAACTTCACCCACGTTCACCGG- 3' bio
	MM-38-for	5' ATTO647N -G*G*TGAACGTGGAAGAAGTTGTGGGGTA*C
	MM-38-rev	GCGGTACCCCACAACTTCTTCCACGTTCACCGG- 3' bio
	MM-39-for	5' ATTO647N -G*G*TGAACGTGGACGAAGTTGTGGGGTA*C
	MM-39-rev	GCGGTACCCCACAACTTCGTCCACGTTCACCGG- 3' bio
	MM-40-for	5' ATTO647N -G*G*TGAACGTGGAGGAAGTTGTGGGGTA*C
	MM-40-rev	GCGGTACCCCACAACTTCCTCCACGTTCACCGG- 3' bio
	MM-41-for	5' ATTO647N -G*G*TGAACGTGGATAAAGTTGTGGGGTA*C
	MM-41-rev	GCGGTACCCCACAACTTTATCCACGTTCACCGG- 3' bio
	MM-42-for	5' ATTO647N -G*G*TGAACGTGGATCAAGTTGTGGGGTA*C
	MM-42-rev	GCGGTACCCCACAACTTGATCCACGTTCACCGG- 3' bio
	MM-43-for	5' ATTO647N -G*G*TGAACGTGGATTAAGTTGTGGGGTA*C
	MM-43-rev	GCGGTACCCCACAACTTAATCCACGTTCACCGG- 3' bio
	MM-44-for	5' ATTO647N -G*G*TGAACGTGGATGCAGTTGTGGGGTA*C
	MM-44-rev	GCGGTACCCCACAACTGCATCCACGTTCACCGG- 3' bio
	MM-45-for	5' ATTO647N -G*G*TGAACGTGGATGTAGTTGTGGGGTA*C
	MM-45-rev	GCGGTACCCCACAACTACATCCACGTTCACCGG- 3' bio
	MM-46-for	5' ATTO647N -G*G*TGAACGTGGATGGAGTTGTGGGGTA*C
	MM-46-rev	GCGGTACCCCACAACTCCATCCACGTTCACCGG- 3' bio
	MM-47-for	5' ATTO647N -G*G*TGAACGTGGATGACGTTGTGGGGTA*C
	MM-47-rev	GCGGTACCCCACAACGTCATCCACGTTCACCGG- 3' bio
	MM-48-for	5' ATTO647N -G*G*TGAACGTGGATGATGTTGTGGGGTA*C
	MM-48-rev	GCGGTACCCCACAACATCATCCACGTTCACCGG- 3' bio
	MM-49-for	5' ATTO647N -G*G*TGAACGTGGATGAGGTTGTGGGGTA*C
	MM-49-rev	GCGGTACCCCACAACCTCATCCACGTTCACCGG- 3' bio
	MM-50-for	5' ATTO647N -G*G*TGAACGTGGATGAAATTGTGGGGTA*C
	MM-50-rev	GCGGTACCCCACAATTTCATCCACGTTCACCGG- 3' bio
	MM-51-for	5' ATTO647N -G*G*TGAACGTGGATGAACTTGTGGGGTA*C
	MM-51-rev	GCGGTACCCCACAAGTTCATCCACGTTCACCGG- 3' bio
	MM-52-for	5' ATTO647N -G*G*TGAACGTGGATGAATTTGTGGGGTA*C
	MM-52-rev	GCGGTACCCCACAAATTCATCCACGTTCACCGG- 3' bio
	MM-53-for	5' ATTO647N -G*G*TGAACGTGGATGAAGATGTGGGGTA*C
	MM-53-rev	GCGGTACCCCACATCTTCATCCACGTTCACCGG- 3' bio
	MM-54-for	5' ATTO647N -G*G*TGAACGTGGATGAAGCTGTGGGGTA*C
	MM-54-rev	GCGGTACCCCACAGCTTCATCCACGTTCACCGG- 3' bio
	MM-55-for	5' ATTO647N -G*G*TGAACGTGGATGAAGGTGTGGGGTA*C
	MM-55-rev	GCGGTACCCCACACCTTCATCCACGTTCACCGG- 3' bio
	MM-56-for	5' ATTO647N -G*G*TGAACGTGGATGAAGTAGTGGGGTA*C
	MM-56-rev	GCGGTACCCCACTACTTCATCCACGTTCACCGG- 3' bio
	MM-57-for	5' ATTO647N -G*G*TGAACGTGGATGAAGTCGTGGGGTA*C
	MM-57-rev	GCGGTACCCCACGACTTCATCCACGTTCACCGG- 3' bio
	MM-58-for	5' ATTO647N -G*G*TGAACGTGGATGAAGTGGTGGGGTA*C
	MM-58-rev	GCGGTACCCCACCACTTCATCCACGTTCACCGG- 3' bio
	MM-59-for	5' ATTO647N -G*G*TGAACGTGGATGAAGTTATGGGGTA*C
	MM-59-rev	GCGGTACCCCATAACTTCATCCACGTTCACCGG- 3' bio
	MM-60-for	5' ATTO647N -G*G*TGAACGTGGATGAAGTTCTGGGGTA*C
	MM-60-rev	GCGGTACCCCAGAACTTCATCCACGTTCACCGG- 3' bio
	MM-61-for	5' ATTO647N -G*G*TGAACGTGGATGAAGTTTTGGGGTA*C
	MM-61-rev	GCGGTACCCCAAAACTTCATCCACGTTCACCGG- 3' bio
48 disease relevant targets
EMX1	Ext-A-P-1-A	5' ATTO647N -C*C*TGAGTCCGAGCAGAAGAAGAATGGGGTA*C
	Ext-A-P-1-B	GCGGTACCCCATTCTTCTTCTGCTCGGACTCAGGGG- 3' bio
EMX1	Ext-A-P-2-A	5' ATTO647N -G*G*TGACATCGATGTCCTCCCCATTGGGGTA*C
	Ext-A-P-2-B	GCGGTACCCCAATGGGGAGGACATCGATGTCACCGG- 3' bio
EMX1	Ext-A-P-3-A	5' ATTO647N -G*A*TGTCACCTCCAATGACTAGGGTGGGGTA*C
	Ext-A-P-3-B	GCGGTACCCCACCCTAGTCATTGGAGGTGACATCGG- 3' bio
EMX1	Ext-A-P-4-A	5' ATTO647N -G*T*CCTCCCCATTGGCCTGCTTCGTGGGGTA*C
	Ext-A-P-4-B	GCGGTACCCCACGAAGCAGGCCAATGGGGAGGACGG- 3' bio
EMX1	Ext-A-P-5-A	5' ATTO647N -C*A*ATGCGCCACCGGTTGATGTGATGGGGTA*C
	Ext-A-P-5-B	GCGGTACCCCATCACATCAACCGGTGGCGCATTGGG- 3' bio
EMX1	Ext-A-P-6-A	5' ATTO647N -A*A*TGCGCCACCGGTTGATGTGATTGGGGTA*C
	Ext-A-P-6-B	GCGGTACCCCAATCACATCAACCGGTGGCGCATTGG- 3' bio
EMX1	Ext-A-P-7-A	5' ATTO647N -T*C*TGCCGTTTGTACTTTGTCCTCTGGGGTA*C
	Ext-A-P-7-B	GCGGTACCCCAGAGGACAAAGTACAAACGGCAGAGG- 3' bio
EMX1	Ext-A-P-8-A	5' ATTO647N -G*G*GGCACAGATGAGAAACTCAGGTGGGGTA*C
	Ext-A-P-8-B	GCGGTACCCCACCTGAGTTTCTCATCTGTGCCCCGG- 3' bio
PVALB	Ext-A-P-9-A	5' ATTO647N -G*A*GATTGGGTGTTCAGGGCAGAGTGGGGTA*C
	Ext-A-P-9-B	GCGGTACCCCACTCTGCCCTGAACACCCAATCTCGG- 3' bio
PVALB	Ext-A-P-10-A	5' ATTO647N -A*G*GGTGGCGAGAGGGGCCGAGATTGGGGTA*C
	Ext-A-P-10-B	GCGGTACCCCAATCTCGGCCCCTCTCGCCACCCTGG- 3' bio
PVALB	Ext-A-P-11-A	5' ATTO647N -A*G*AGGGGCCGAGATTGGGTGTTCTGGGGTA*C
	Ext-A-P-11-B	GCGGTACCCCAGAACACCCAATCTCGGCCCCTCTGG- 3' bio
mTyrosine hydroxylase	Ext-A-P-12-A	5' ATTO647N -T*G*AGTGCCATTAGCTAAATGCATTGGGGTA*C
	Ext-A-P-12-B	GCGGTACCCCAATGCATTTAGCTAATGGCACTCAGG- 3' bio
mTyrosine hydroxylase	Ext-A-P-13-A	5' ATTO647N -A*G*GGTACCACCCACAGGTGCCAGTGGGGTA*C
	Ext-A-P-13-B	GCGGTACCCCACTGGCACCTGTGGGTGGTACCCTGG- 3' bio
mTyrosine hydroxylase	Ext-A-P-14-A	5' ATTO647N -T*G*GGAAAGCCTCTGGGCCAGGAATGGGGTA*C
	Ext-A-P-14-B	GCGGTACCCCATTCCTGGCCCAGAGGCTTTCCCAGG- 3' bio
IVS40	Ext-A-P-27-A	5' ATTO647N -A*G*GACACCCACGGAGAGCGCTGTTGGGGTA*C
	Ext-A-P-27-B	GCGGTACCCCAACAGCGCTCTCCGTGGGTGTCCTGG- 3' bio
IVS40	Ext-A-P-28-A	5' ATTO647N -A*G*GGTCCAGTTGGTGACAAATACTGGGGTA*C
	Ext-A-P-28-B	GCGGTACCCCAGTATTTGTCACCAACTGGACCCTGG- 3' bio
USH2A	Ext-A-P-29-A	5' ATTO647N -A*G*GTTTTAACACTTCCCTAGCCATGGGGTA*C
	Ext-A-P-29-B	GCGGTACCCCATGGCTAGGGAAGTGTTAAAACCTGG- 3' bio
USH2A	Ext-A-P-30-A	5' ATTO647N -A*G*GCTTAATTAGCTCCTTTGGCTTGGGGTA*C
	Ext-A-P-30-B	GCGGTACCCCAAGCCAAAGGAGCTAATTAAGCCTGG- 3' bio
USH2A	Ext-A-P-31-A	5' ATTO647N -A*G*GGCTTAATTAGCTCCTTTGGCTGGGGTA*C
	Ext-A-P-31-B	GCGGTACCCCAGCCAAAGGAGCTAATTAAGCCCTGG- 3' bio
USH2A	Ext-A-P-32-A	5' ATTO647N -A*G*GTGCATATGATGATAGTATTATGGGGTA*C
	Ext-A-P-32-B	GCGGTACCCCATAATACTATCATCATATGCACCTGG- 3' bio
USH2A	Ext-A-P-33-A	5' ATTO647N -A*G*GAATGTATGCTGGCTTTTAAGTGGGGTA*C
	Ext-A-P-33-B	GCGGTACCCCACTTAAAAGCCAGCATACATTCCTGG- 3' bio
USH2A	Ext-A-P-34-A	5' ATTO647N -A*G*GAAATGTATGCTGGCTTTTAATGGGGTA*C
	Ext-A-P-34-B	GCGGTACCCCATTAAAAGCCAGCATACATTTCCTGG- 3' bio
USH2A	Ext-A-P-35-A	5' ATTO647N -A*G*GAAAATGTATGCTGGCTTTTATGGGGTA*C
	Ext-A-P-35-B	GCGGTACCCCATAAAAGCCAGCATACATTTTCCTGG- 3' bio
USH2A	Ext-A-P-36-A	5' ATTO647N -A*G*GTAAAATGTATGCTGGCTTTTTGGGGTA*C
	Ext-A-P-36-B	GCGGTACCCCAAAAAGCCAGCATACATTTTACCTGG- 3' bio
USH2A	Ext-A-P-37-A	5' ATTO647N -A*G*GCTTAAAGATGATCTCTTACCTGGGGTA*C
	Ext-A-P-37-B	GCGGTACCCCAGGTAAGAGATCATCTTTAAGCCTGG- 3' bio
USH2A	Ext-A-P-38-A	5' ATTO647N -A*G*GTTAAAGATGATCTCTTACCTTGGGGTA*C
	Ext-A-P-38-B	GCGGTACCCCAAGGTAAGAGATCATCTTTAACCTGG- 3' bio
Albumin	Ext-A-P-39-A	5' ATTO647N -A*G*GTAATAAAATTCAAACATCCTTGGGGTA*C
	Ext-A-P-39-B	GCGGTACCCCAAGGATGTTTGAATTTTATTACCTGG- 3' bio
Albumin	Ext-A-P-40-A	5' ATTO647N -A*G*GTAAAGCATAGTGCAATGGATTGGGGTA*C
	Ext-A-P-40-B	GCGGTACCCCAATCCATTGCACTATGCTTTACCTGG- 3' bio
Albumin	Ext-A-P-41-A	5' ATTO647N -A*G*GTTAAATAAAGCATAGTGCAATGGGGTA*C
	Ext-A-P-41-B	GCGGTACCCCATTGCACTATGCTTTATTTAACCTGG- 3' bio
Albumin	Ext-A-P-42-A	5' ATTO647N -A*G*GATTTATGAGATCAACAGCACTGGGGTA*C
	Ext-A-P-42-B	GCGGTACCCCAGTGCTGTTGATCTCATAAATCCTGG- 3' bio
Transferrin	Ext-A-P-43-A	5' ATTO647N -A*G*GCCCATGCTCTGACCGCTCGATGGGGTA*C
	Ext-A-P-43-B	GCGGTACCCCATCGAGCGGTCAGAGCATGGGCCTGG- 3' bio
Transferrin	Ext-A-P-44-A	5' ATTO647N -A*G*GCCATCGAGCGGTCAGAGCATTGGGGTA*C
	Ext-A-P-44-B	GCGGTACCCCAATGCTCTGACCGCTCGATGGCCTGG- 3' bio
Transferrin	Ext-A-P-45-A	5' ATTO647N -A*G*GGGGCAAAAGCTCATGTGATATGGGGTA*C
	Ext-A-P-45-B	GCGGTACCCCATATCACATGAGCTTTTGCCCCCTGG- 3' bio
Transferrin	Ext-A-P-46-A	5' ATTO647N -A*G*GACTGAGGCTTATGTTCCATGTGGGGTA*C
	Ext-A-P-46-B	GCGGTACCCCACATGGAACATAAGCCTCAGTCCTGG- 3' bio
Fibrinogen	Ext-A-P-47-A	5' ATTO647N -A*G*GGAGAGTGTACAAACTCACAATGGGGTA*C
	Ext-A-P-47-B	GCGGTACCCCATTGTGAGTTTGTACACTCTCCCTGG- 3' bio
Fibrinogen	Ext-A-P-48-A	5' ATTO647N -A*G*GACTAGCATTATAATGCACCATGGGGTA*C
	Ext-A-P-48-B	GCGGTACCCCATGGTGCATTATAATGCTAGTCCTGG- 3' bio
Fibrinogen	Ext-A-P-49-A	5' ATTO647N -A*G*GTCAGAAGAGATTAGTTAGTATGGGGTA*C
	Ext-A-P-49-B	GCGGTACCCCATACTAACTAATCTCTTCTGACCTGG- 3' bio
Fibrinogen	Ext-A-P-50-A	5' ATTO647N -A*G*GTGAGAGTGCCATCTCTTCCTTGGGGTA*C
	Ext-A-P-50-B	GCGGTACCCCAAGGAAGAGATGGCACTCTCACCTGG- 3' bio
Apolipoprotein(a)	Ext-A-P-51-A	5' ATTO647N -A*G*GTGGACCACATGGCTTTGCTCTGGGGTA*C
	Ext-A-P-51-B	GCGGTACCCCAGAGCAAAGCCATGTGGTCCACCTGG- 3' bio
Apolipoprotein(a)	Ext-A-P-52-A	5' ATTO647N -A*G*GTGAGCAAAGCCATGTGGTCCTGGGGTA*C
	Ext-A-P-52-B	GCGGTACCCCAGGACCACATGGCTTTGCTCACCTGG- 3' bio
Apolipoprotein(a)	Ext-A-P-53-A	5' ATTO647N -A*G*GGATTAATGACATACGCATTTTGGGGTA*C
	Ext-A-P-53-B	GCGGTACCCCAAAATGCGTATGTCATTAATCCCTGG- 3' bio
Apolipoprotein(a)	Ext-A-P-54-A	5' ATTO647N -A*G*GAGATTAATGACATACGCATTTGGGGTA*C
	Ext-A-P-54-B	GCGGTACCCCAAATGCGTATGTCATTAATCTCCTGG- 3' bio
Apolipoprotein(a)	Ext-A-P-55-A	5' ATTO647N -A*G*GTTCAATCCTCTTGTCACCTGTGGGGTA*C
	Ext-A-P-55-B	GCGGTACCCCACAGGTGACAAGAGGATTGAACCTGG- 3' bio
Apolipoprotein(a)	Ext-A-P-56-A	5' ATTO647N -A*G*GGACATCTCTATGTCGGCCACTGGGGTA*C
	Ext-A-P-56-B	GCGGTACCCCAGTGGCCGACATAGAGATGTCCCTGG- 3' bio
Apolipoprotein(a)	Ext-A-P-57-A	5' ATTO647N -A*G*GAAAACCTACCGCAAGTTGCCTGGGGTA*C
	Ext-A-P-57-B	GCGGTACCCCAGGCAACTTGCGGTAGGTTTTCCTGG- 3' bio
Apolipoprotein(a)	Ext-A-P-58-A	5' ATTO647N -A*G*GTGGACTACATAGTTGTGTGATGGGGTA*C
	Ext-A-P-58-B	GCGGTACCCCATCACACAACTATGTAGTCCACCTGG- 3' bio
Apolipoprotein(a)	Ext-A-P-59-A	5' ATTO647N -A*G*GCTGCCAGACTCTCTGAACCCTGGGGTA*C
	Ext-A-P-59-B	GCGGTACCCCAGGGTTCAGAGAGTCTGGCAGCCTGG- 3' bio
Apolipoprotein(a)	Ext-A-P-60-A	5' ATTO647N -A*G*GGGATCCCTCGTATAACAATATGGGGTA*C
	Ext-A-P-60-B	GCGGTACCCCATATTGTTATACGAGGGATCCCCTGG- 3' bio
48 artificial targets
artificial target_1	Ext-A-P-61-A	5' ATTO647N -A*G*GTATCGCATAGTGCAAAGAATTGGGGTA*C
	Ext-A-P-61-B	GCGGTACCCCAATTCTTTGCACTATGCGATACCTGG- 3' bio
artificial target_2	Ext-A-P-62-A	5' ATTO647N -A*G*GCTCGGTCCTCTCGTCACCTGTGGGGTA*C
	Ext-A-P-62-B	GCGGTACCCCACAGGTGACGAGAGGACCGAGCCTGG- 3' bio
artificial target_3	Ext-A-P-63-A	5' ATTO647N -A*G*GACGCTCCCGGAGAGCGCTGGTGGGGTA*C
	Ext-A-P-63-B	GCGGTACCCCACCAGCGCTCTCCGGGAGCGTCCTGG- 3' bio
artificial target_4	Ext-A-P-64-A	5' ATTO647N -A*G*GCCATGGCGCGGTCAGAGGGTTGGGGTA*C
	Ext-A-P-64-B	GCGGTACCCCAACCCTCTGACCGCGCCATGGCCTGG- 3' bio
artificial target_5	Ext-A-P-65-A	5' ATTO647N -A*G*GCTCGGCTCCAATGACGAGGGTGGGGTA*C
	Ext-A-P-65-B	GCGGTACCCCACCCTCGTCATTGGAGCCGAGCCTGG- 3' bio
artificial target_6	Ext-A-P-66-A	5' ATTO647N -A*G*GCACTTCGATGACCTCCCCGTTGGGGTA*C
	Ext-A-P-66-B	GCGGTACCCCAACGGGGAGGTCATCGAAGTGCCTGG- 3' bio
artificial target_7	Ext-A-P-67-A	5' ATTO647N -A*G*GAGTGGGTGTTCAGGACCGCGTGGGGTA*C
	Ext-A-P-67-B	GCGGTACCCCACGCGGTCCTGAACACCCACTCCTGG- 3' bio
artificial target_8	Ext-A-P-68-A	5' ATTO647N -A*G*GCTGCTACCCACAGGTGCAAGTGGGGTA*C
	Ext-A-P-68-B	GCGGTACCCCACTTGCACCTGTGGGTAGCAGCCTGG- 3' bio
artificial target_9	Ext-A-P-69-A	5' ATTO647N -A*G*GAAGATGTATCCTGGAATTTATGGGGTA*C
	Ext-A-P-69-B	GCGGTACCCCATAAATTCCAGGATACATCTTCCTGG- 3' bio
artificial target_10	Ext-A-P-70-A	5' ATTO647N -A*G*GTTTTATCACTACCCAAGACATGGGGTA*C
	Ext-A-P-70-B	GCGGTACCCCATGTCTTGGGTAGTGATAAAACCTGG- 3' bio
artificial target_11	Ext-A-P-71-A	5' ATTO647N -A*G*GCGGCCAGGCTCCCTGAAACCTGGGGTA*C
	Ext-A-P-71-B	GCGGTACCCCAGGTTTCAGGGAGCCTGGCCGCCTGG- 3' bio
artificial target_12	Ext-A-P-72-A	5' ATTO647N -A*G*GACTGGTATTATAATACAACATGGGGTA*C
	Ext-A-P-72-B	GCGGTACCCCATGTTGTATTATAATACCAGTCCTGG- 3' bio
artificial target_13	Ext-A-P-73-A	5' ATTO647N -A*G*GTGAGAGTGACATTTCGTACTTGGGGTA*C
	Ext-A-P-73-B	GCGGTACCCCAAGTACGAAATGTCACTCTCACCTGG- 3' bio
artificial target_14	Ext-A-P-74-A	5' ATTO647N -A*G*GTGCGCCCCCGGGTGAGGTGCTGGGGTA*C
	Ext-A-P-74-B	GCGGTACCCCAGCACCTCACCCGGGGGCGCACCTGG- 3' bio
artificial target_15	Ext-A-P-75-A	5' ATTO647N -A*G*GCAGTTTGAGCAGAAAAAGAATGGGGTA*C
	Ext-A-P-75-B	GCGGTACCCCATTCTTTTTCTGCTCAAACTGCCTGG- 3' bio
artificial target_16	Ext-A-P-76-A	5' ATTO647N -A*G*GTCTGTAGAGATAAGTGAGTATGGGGTA*C
	Ext-A-P-76-B	GCGGTACCCCATACTCACTTATCTCTACAGACCTGG- 3' bio
artificial target_17	Ext-A-P-77-A	5' ATTO647N -A*G*GAAGTGTGTACAAACTCAAGATGGGGTA*C
	Ext-A-P-77-B	GCGGTACCCCATCTTGAGTTTGTACACACTTCCTGG- 3' bio
artificial target_18	Ext-A-P-78-A	5' ATTO647N -A*G*GTATCATGGATGCTGACTTTTTGGGGTA*C
	Ext-A-P-78-B	GCGGTACCCCAAAAAGTCAGCATCCATGATACCTGG- 3' bio
artificial target_19	Ext-A-P-79-A	5' ATTO647N -A*G*GGCTTTACTAGCCCCTGTGGCTGGGGTA*C
	Ext-A-P-79-B	GCGGTACCCCAGCCACAGGGGCTAGTAAAGCCCTGG- 3' bio
artificial target_20	Ext-A-P-80-A	5' ATTO647N -A*G*GGCACGGAGGAGAAAAGCAGGTGGGGTA*C
	Ext-A-P-80-B	GCGGTACCCCACCTGCTTTTCTCCTCCGTGCCCTGG- 3' bio
artificial target_21	Ext-A-P-81-A	5' ATTO647N -A*G*GATTTGTGAGATCTAAAGAACTGGGGTA*C
	Ext-A-P-81-B	GCGGTACCCCAGTTCTTTAGATCTCACAAATCCTGG- 3' bio
artificial target_22	Ext-A-P-82-A	5' ATTO647N -A*G*GCGTTGATGACATTCGCATTTTGGGGTA*C
	Ext-A-P-82-B	GCGGTACCCCAAAATGCGAATGTCATCAACGCCTGG- 3' bio
artificial target_23	Ext-A-P-83-A	5' ATTO647N -A*G*GCTTATAGATCATCTAATACCTGGGGTA*C
	Ext-A-P-83-B	GCGGTACCCCAGGTATTAGATGATCTATAAGCCTGG- 3' bio
artificial target_24	Ext-A-P-84-A	5' ATTO647N -A*G*GTGGCCTCCATAGTTGGGTGGTGGGGTA*C
	Ext-A-P-84-B	GCGGTACCCCACCACCCAACTATGGAGGCCACCTGG- 3' bio
artificial target_25	Ext-A-P-85-A	5' ATTO647N -A*G*GTACTAGAGTTCAAACATACTTGGGGTA*C
	Ext-A-P-85-B	GCGGTACCCCAAGTATGTTTGAACTCTAGTACCTGG- 3' bio
artificial target_26	Ext-A-P-86-A	5' ATTO647N -A*G*GCCCCTGCTCTGAGCACTCGGTGGGGTA*C
	Ext-A-P-86-B	GCGGTACCCCACCGAGTGCTCAGAGCAGGGGCCTGG- 3' bio
artificial target_27	Ext-A-P-87-A	5' ATTO647N -A*G*GAGGACCACATGGCCTGCCTCTGGGGTA*C
	Ext-A-P-87-B	GCGGTACCCCAGAGGCAGGCCATGTGGTCCTCCTGG- 3' bio
artificial target_28	Ext-A-P-88-A	5' ATTO647N -A*G*GAACAGCTGCCGCAAATTGCCTGGGGTA*C
	Ext-A-P-88-B	GCGGTACCCCAGGCAATTTGCGGCAGCTGTTCCTGG- 3' bio
artificial target_29	Ext-A-P-89-A	5' ATTO647N -A*G*GCTCCGTATTGGCTGGCTTCGTGGGGTA*C
	Ext-A-P-89-B	GCGGTACCCCACGAAGCCAGCCAATACGGAGCCTGG- 3' bio
artificial target_30	Ext-A-P-90-A	5' ATTO647N -A*G*GGGCCAGCCGATGACAAATACTGGGGTA*C
	Ext-A-P-90-B	GCGGTACCCCAGTATTTGTCATCGGCTGGCCCCTGG- 3' bio
artificial target_31	Ext-A-P-91-A	5' ATTO647N -A*G*GGACGTCTCTACGTCGGCGGCTGGGGTA*C
	Ext-A-P-91-B	GCGGTACCCCAGCCGCCGACGTAGAGACGTCCCTGG- 3' bio
artificial target_32	Ext-A-P-92-A	5' ATTO647N -A*G*GCCGGCGCGAGGGGCCGAGAGTGGGGTA*C
	Ext-A-P-92-B	GCGGTACCCCACTCTCGGCCCCTCGCGCCGGCCTGG- 3' bio
artificial target_33	Ext-A-P-93-A	5' ATTO647N -A*G*GACTGTTTGTACTTTTTCATCTGGGGTA*C
	Ext-A-P-93-B	GCGGTACCCCAGATGAAAAAGTACAAACAGTCCTGG- 3' bio
artificial target_34	Ext-A-P-94-A	5' ATTO647N -A*G*GTGCTTATGATGATGACATTATGGGGTA*C
	Ext-A-P-94-B	GCGGTACCCCATAATGTCATCATCATAAGCACCTGG- 3' bio
artificial target_35	Ext-A-P-95-A	5' ATTO647N -A*G*GCCGCGTCCGATTGATGTGATTGGGGTA*C
	Ext-A-P-95-B	GCGGTACCCCAATCACATCAATCGGACGCGGCCTGG- 3' bio
artificial target_36	Ext-A-P-96-A	5' ATTO647N -A*G*GCTTTATGAGCACCTTAGGCTTGGGGTA*C
	Ext-A-P-96-B	GCGGTACCCCAAGCCTAAGGTGCTCATAAAGCCTGG- 3' bio
artificial target_37	Ext-A-P-97-A	5' ATTO647N -A*G*GGGATCCCTCCTATGACCATGTGGGGTA*C
	Ext-A-P-97-B	GCGGTACCCCACATGGTCATAGGAGGGATCCCCTGG- 3' bio
artificial target_38	Ext-A-P-98-A	5' ATTO647N -A*G*GATAAAGGTGACCTCTTACGTTGGGGTA*C
	Ext-A-P-98-B	GCGGTACCCCAACGTAAGAGGTCACCTTTATCCTGG- 3' bio
artificial target_39	Ext-A-P-99-A	5' ATTO647N -A*G*GACTGTGGCTTAGGGTCCAGGTGGGGTA*C
	Ext-A-P-99-B	GCGGTACCCCACCTGGACCCTAAGCCACAGTCCTGG- 3' bio
artificial target_40	Ext-A-P-100-A	5' ATTO647N -A*G*GTGAGGAAACCCAGGCGGTCCTGGGGTA*C
	Ext-A-P-100-B	GCGGTACCCCAGGACCGCCTGGGTTTCCTCACCTGG- 3' bio
artificial target_41	Ext-A-P-101-A	5' ATTO647N -A*G*GAAATGTATACAGGCAATTAATGGGGTA*C
	Ext-A-P-101-B	GCGGTACCCCATTAATTGCCTGTATACATTTCCTGG- 3' bio
artificial target_42	Ext-A-P-102-A	5' ATTO647N -A*G*GTTGAATCAAGCATAGTCCGATGGGGTA*C
	Ext-A-P-102-B	GCGGTACCCCATCGGACTATGCTTGATTCAACCTGG- 3' bio
artificial target_43	Ext-A-P-103-A	5' ATTO647N -A*G*GGGGCTACGGCTCATGAGATATGGGGTA*C
	Ext-A-P-103-B	GCGGTACCCCATATCTCATGAGCCGTAGCCCCCTGG- 3' bio
artificial target_44	Ext-A-P-104-A	5' ATTO647N -A*G*GCGGGCCGCGATTGGCAGTTCTGGGGTA*C
	Ext-A-P-104-B	GCGGTACCCCAGAACTGCCAATCGCGGCCCGCCTGG- 3' bio
artificial target_45	Ext-A-P-105-A	5' ATTO647N -A*G*GCTGCGATTATCTAAATCCATTGGGGTA*C
	Ext-A-P-105-B	GCGGTACCCCAATGGATTTAGATAATCGCAGCCTGG- 3' bio
artificial target_46	Ext-A-P-106-A	5' ATTO647N -A*G*GAGCTTGATTACATACGCATGTGGGGTA*C
	Ext-A-P-106-B	GCGGTACCCCACATGCGTATGTAATCAAGCTCCTGG- 3' bio
artificial target_47	Ext-A-P-107-A	5' ATTO647N -A*G*GAATGTTTGCTGGCCTCTAGGTGGGGTA*C
	Ext-A-P-107-B	GCGGTACCCCACCTAGAGGCCAGCAAACATTCCTGG- 3' bio
artificial target_48	Ext-A-P-108-A	5' ATTO647N -A*G*GGAAAGCCTCTGCGCCGGGGGTGGGGTA*C
	Ext-A-P-108-B	GCGGTACCCCACCCCCGGCGCAGAGGCTTTCCCTGG- 3' bio
bio = biotin, *phosphorothioate bond
