# Supplementary material for: Improved CRISPR genome editing using small highly active and specific engineered RNA-guided nucleases
Source: Nat Commun. 2021 Jul 9;12:4219. doi: 10.1038/s41467-021-24454-5 (PMC8271026; doi:10.1038/s41467-021-24454-5)
Supplement: Supplementary file 5 — Supplementary Data 4 [file 41467_2021_24454_MOESM5_ESM.zip]

Archive with 2 entries (2 files):
- 293708_1_data_set_5645160_qfhf7h (1).docx
- 293708_1_data_set_5645214_q8hfmh.zip
