# Supplementary material for: Improved CRISPR genome editing using small highly active and specific engineered RNA-guided nucleases
Source: Nat Commun. 2021 Jul 9;12:4219. doi: 10.1038/s41467-021-24454-5 (PMC8271026; doi:10.1038/s41467-021-24454-5)
Supplement: Supplementary file 6 — Supplementary Software [file 41467_2021_24454_MOESM6_ESM.zip]

Archive with 3 entries (3 files):
- NCOMMS-21-01888A ZIP/293708_1_data_set_5533389_qtr9gn.txt
- NCOMMS-21-01888A ZIP/293708_1_data_set_5533562_qtb9gn (1).gz
- NCOMMS-21-01888A ZIP/293708_1_supp_5638210_qpfp13.docx
