# Supplementary material for: Improved CRISPR genome editing using small highly active and specific engineered RNA-guided nucleases
Source: Nat Commun. 2021 Jul 9;12:4219. doi: 10.1038/s41467-021-24454-5 (PMC8271026; doi:10.1038/s41467-021-24454-5)
Supplement: Supplementary file 6 — Supplementary Software [file 41467_2021_24454_MOESM6_ESM.zip › NCOMMS-21-01888A ZIP/293708_1_data_set_5533389_qtr9gn.txt]

#!/usr/bin/env python2
# -*- coding: utf-8 -*-
"""
Created on Fri Nov  4 21:39:44 2016

script to strip unimport sequence info from a fastQ file
originally written to make pam identification easier
written for large files, i.e. read in line by line
"""

from optparse import OptionParser
from fribangs_utility_functions import reverse_complement
from FastQOutSequenceRecorder import *
from SingleSequenceAnalyzer import BarcodeLabels_SSA
import sys


cmdline_parser = OptionParser()
cmdline_parser.add_option("--fastq_file", dest='fastq_fname', help="fastq file containg raw sequence data", metavar='FILE')
cmdline_parser.add_option("--fwd_barcodes", dest='fwd_fasta', help="A fasta file with forward barcodes", metavar='String')
cmdline_parser.add_option("--rev_barcodes", dest='rev_fasta', help="A fasta file with reverse barcodes", metavar='String', default='')
cmdline_parser.add_option("--seq_window", dest='seq_window', help="sequence window of interest around the constant motif ", metavar='Integer')
cmdline_parser.add_option("--search_start", dest='search_start', help="the earliest position at which the first nucleotide of the core sequence could be expected", metavar='Integer')
cmdline_parser.add_option("--seq_5p_window", dest='seq_5p_window', help="sequence of interest upstream of core motif. this option supersedes the global_seq_window option ", metavar='Integer')
cmdline_parser.add_option("--seq_3p_window", dest='seq_3p_window', help="sequence of interest upstream of core motif. this option supersedes the global_seq_window option ", metavar='Integer')

(options, args) = cmdline_parser.parse_args()

fastq_fname = options.fastq_fname


out_recorders = {}


barcode_ssa = BarcodeLabels_SSA(options.fwd_fasta, options.rev_fasta)
all_possible_seq_labels = barcode_ssa.list_of_all_labels_
print "Retrived the following %s possible labels" % len(all_possible_seq_labels)
print all_possible_seq_labels
fastq_fname_no_suffix = (fastq_fname.split('.'))[0]
for seq_label in all_possible_seq_labels:
	out_recorders[seq_label] = FastQOutSequenceRecorder(seq_label + "_" + fastq_fname_no_suffix)

infhandle = open( fastq_fname, 'r')
#outfhandle = open( outfname, 'w')

#outbuf = []
#outbuf_len = 0
#outline_write_size = 100000

fastq_counter = 1
num_reverse_sequences = 0

#variables for every sequence, need to be defined here as we're reading in line by line
firstseqline = ''
secondseqline = ''
thirdseqline = ''
cur_label = ''
totlines = 0
totoutsequences = 0


for inline in infhandle:

	totlines += 1

	#1st of 4 lines in a fast q block is always kept as is
	if( fastq_counter == 1):
		firstseqline = inline
		fastq_counter = 2
		continue

	#2nd of 4 lines, the actual sequence
	if( fastq_counter == 2):
		fastq_counter = 3
		linelen = len(inline) - 1 #disregard newline char at end
		
		

		secondseqline = inline
		cur_label = barcode_ssa.extract_relevant_info_from_sequence( inline[0:-1] )
		#print "%s gets label %s" % (secondseqline, cur_label)
		continue

	#3rd of 4 lines, not much to do here
	if( fastq_counter == 3):
		fastq_counter = 4
		thirdseqline = inline
		continue

	#4th of four lines, modify and write to output if we found the core sequence
	if( fastq_counter == 4):
		fastq_counter = 1

		cur_recorder = out_recorders[cur_label]
		outlist = []
		outlist.append( firstseqline )
		outlist.append( secondseqline )
		outlist.append( thirdseqline )
		outlist.append( inline )
		cur_recorder.record_out_sequence(outlist, totlines)
		cur_label = '' # reset
		
		#print "(qua_splice between %s and %s at totlines %s, qua %s)" % (relstart_nt,relstop_nt, totlines, inline[relstart_nt:relstop_nt] )

		#outbuf_len += 4
		totoutsequences += 1
		#print "outbuf after appending found sequence %s" % totoutsequences
		#print outbuf
		continue


#after infile reading has finished, we'll still be left with some output to write
label_to_outfile_string = ''
for recorder in all_possible_seq_labels:
#for recorder in out_recorders.keys():
	if out_recorders[recorder].totseq_count_ > out_recorders[recorder].min_num_seq_:
		label_to_outfile_string += "%s,%s\n" % (out_recorders[recorder].outlabel_, out_recorders[recorder].outfname_)

	out_recorders[recorder].finish_recording()

print "A total of %s out of %s sequences contained the core sequence motif." % (totoutsequences, totlines / 4)

infhandle.close()

if label_to_outfile_string != '':
	outfhandle = open("split_fastq_list.txt", 'w')
	outfhandle.write( label_to_outfile_string)
	outfhandle.close()
