# Supplementary material for: Improved CRISPR genome editing using small highly active and specific engineered RNA-guided nucleases
Source: Nat Commun. 2021 Jul 9;12:4219. doi: 10.1038/s41467-021-24454-5 (PMC8271026; doi:10.1038/s41467-021-24454-5)
Supplement: Supplementary file 10 — Source Data [file 41467_2021_24454_MOESM10_ESM.xlsx]

## Sheet: Sheet1
missing data
Supplementary	1a	S. hyicus (Shy), S. lugdunensis (Slu), S. microti (Smi) and S. pasteuri (Spa) Sequenzen als DOI?
	1d	NGS Daten zur PAM ID
Supplementary	7b	on target cleavage relative to Spy
Supplementary	9a	GUIDE-Seq data
Main	3c	Teile der Kontrollen n=2 anstatt n=3

## Sheet: Figure 1
Figure 1 a
Activity of wild type Cas9s (native tracr) on HEK293T loci assayed by amplicon sequencing (%editing)
		SluCas9		ShyCas9		SmiCas9		SpaCas9
		repeat1	repeat2	repeat1	repeat2	repeat1	repeat2	repeat1	repeat2
	R01_T2	13.46	14.66			1.05	1.22	6.80	5.87
	VEGA_T22	66.33	66.57			1.09	1.02	2.40	3.23
	R01_T1			0.55	0.54
	VEGFA_T1			1.54	1.98
	FANCF_T1			1.07	1.38
	FANCF_T2			14.35	14.70
Figure 1 b
Effect of guide length on the efficiency of SluCas9 editing (HBB_R01, %editing by ddPCR)
	guide length [nt]
	neg ctrl	13	14	15	16	17	18	19	20	21	22	23	24	25
	0	0	0	0.11	0	0	0	0.372	26.844	31.606	21.338	36.408	20.734	15.439
	0	0	0	0.207	0	0	0.251	0.56	32.619	42.268	41.99	48.946	34.456	21.031
	0.188	0	0	0	0	0.342	0	0.166	22.886	37.053	24.409	18.231	20.229	20.573
	0								28.11		45.6	33.83
	0.188								19.652		36.273	38.259

## Sheet: Figure 2
Figure 2 Gene family DNA shuffling, screening and confirmation of engineered, chimeric hits
Figure 2b				Figure 2c					Figure 2 d				Figure 2 e
FP assay on VEGFA_T2 target				HEK BFP screen					Correlation of FP and BFP disruption data				PID swaps, %BFP negative relative to Spy
variant ID	FP activity slope			variant ID	%BFP disruption repeat1	%BFP disruption repeat2	mean		variant ID	HEK %BFP Disruption mean	FP activity slope			WT			Spa PID1			Spa PID2			Spa PID3			Smi PID1			Smi PID2			Smi PID3
pCas1326	37.1933			pCas1250	40.7	27.9	34.3		pCas1241	6.1	3.5875			repeat1	repeat2	repeat3	repeat1	repeat2	repeat3	repeat1	repeat2	repeat3	repeat1	repeat2	repeat3	repeat1	repeat2	repeat3	repeat1	repeat2	repeat3	repeat1	repeat2	repeat3
pCas1279	27.9517			pCas1287	34.5	28.2	31.35		pCas1242	8.2	1.71611		sRGN3	23.5897	39.0675	25.0382	69.2308	88.2637	82.1374	48.2051	81.672	66.4122	66.282	82.7586	85.2399	6.92308	14.791	9.1603	7.05128	13.344	8.0916	7.05128	9.80707	12.2137
pCas1312	13.7992			pCas1326	28.5	25.6	27.05		pCas1243	7.25	2.68306		sRGN4	73.4615	78.9389	68.2443	27.6923	59.6463	53.8931	39.359	76.045	61.9847	-2	-2	-2	6.15385	4.66238	9.77099	5.76923	9.80707	7.63359	-2	-2	-2
pCas1246	13.6375			pCas1306	32.5	20.5	26.5		pCas1244	16.9	7.68444		sRGN1	56.5385	43.2476	49.4656	51.4103	53.2154	63.9695	18.4615	22.8296	27.3282	-2	-2	-2	5.12821	15.4341	13.1298	5.76923	9.96785	8.24428	-2	-2	-2
pCas1302	13.6117			pCas1284	28.3	21.5	24.9		pCas1245	6.25	1.47917		sRGN2	64.8718	65.7556	64.8855	39.1026	54.8231	38.9313	78.718	67.6849	68.0916	-2	-2	-2	6.79487	7.3955	5.9542	4.61538	10.1286	10.687	-2	-2	-2
pCas1289	13.2778			pCas1279	22.4	21.4	21.9		pCas1246	6.15	13.6375		Neg Ctrl	6.41026	8.5209	4.27481
pCas1325	13.0517			pCas1305	30.8	10.6	20.7		pCas1247	8.2	10.1369		Spy	100	100	100
pCas1322	13.0275			pCas1299	17.1	19.1	18.1		pCas1248	4.3	3.56556
pCas1251	12.8594			pCas1281	16.6	19.1	17.85		pCas1249	6.65	7.855
pCas1255	12.6006			pCas1244	18.8	15	16.9		pCas1250	34.3	1.98972
pCas1307	12.4572			pCas1277	13.8	17	15.4		pCas1251	7.1	12.8594		Figure 2 f
pCas1305	12.3206			pCas1311	17.5	13.1	15.3		pCas1252	6.7	1.97222		BFP disruption data using 11 distinct guides (%BFP negative)
pCas1298	12.2531			pCas1297	5.8	24.5	15.15		pCas1253	5.3	8.39806			sRGN4						sRGN1						sRGN2						sRGN3.3						Spy
pCas1290	12.1283			pCas1322	8.3	21.4	14.85		pCas1254	7.4	2.97806			repeat1	repeat2	repeat3	repeat4	repeat5	repeat6	repeat1	repeat2	repeat3	repeat4	repeat5	repeat6	repeat1	repeat2	repeat3	repeat4	repeat5	repeat6	repeat1	repeat2	repeat3	repeat4	repeat5	repeat6	repeat1	repeat2	repeat3	repeat4	repeat5	repeat6
pCas1318	12.0425			pCas1325	6.2	23.1	14.65		pCas1255	6.05	12.6006		Guide 1	24.5482	23.0564	16.4647	16.4692	31.986	27.9331	17.2011	7.7759	8.76075	9.01367	14.4481	10.8021	29.7561	26.8196	15.906	14.16	35.5057	29.372	37.008	31.5238	18.7778	18.227	37.3786	34.7091	38.7521	37.7081	16.5675	15.1812	52.0771	36.3766
pCas1306	11.5917			pCas1268	14.3	13.3	13.8		pCas1256	5.4	3.86028		Guide 2	11.6608	11.1504	6.06869	7.26666	10.8288	14.3343	4.44444	4.36891	3.03513	4.85709	3.27295	3.24387	14.882	11.1527	8.80556	5.82199	13.6005	16.4966	30.4105	21.7103	19.071	17.4914	34.0842	31.2107	32.085	23.1317	15.4364	19.1397	41.8495	37.5162
pCas1311	11.4258			pCas1262	13.1	13.8	13.45		pCas1257	6.95	3.5725		Guide 3	25.928	22.3597	15.8162	21.0866	25.9864	21.7454	9.69269	4.73677	6.51664	6.4658	9.09627	7.38151	14.8468	10.4415	9.16301	9.79795	15.4362	15.5643	33.9752	30.7395	25.9029	30.5946	40.7407	36.4545	46.3088	44.3239	27.5045	32.0779	57.4293	51.3016
pCas1269	11.2719			pCas1258	10	16.4	13.2		pCas1258	13.2	2.99528		Guide 4	42.2143	37.007	26.1592	25.1057	46.181	40.6411	50.7574	38.6206	38.9579	30.0185	51.5867	50.8363	53.5138	44.8044	43.1001	34.8084	53.5689	57.472	47.8717	32.8631	35.8089	37.2785	50.0383	51.9936	49.8867	44.1771	31.5969	33.5788	57.0878	44.5346
pCas1296	11.2431			pCas1320	16.9	9.3	13.1		pCas1259	10.85	1.12139		Guide 5	29.299	18.3815	13.4692	18.7903	26.1034	12.807	18.829	14.0725	15.6514	19.5175	16.1228	18.809	43.1358	33.8815	40.0388	30.5824	44.3039	39.832	44.1322	43.8839	34.7292	36.0346	51.8802	49.1015	51.2613	46.0717	30.4015	34.4905	51.8412	45.0957
pCas1297	11.0108			pCas1282	12.8	11.9	12.35		pCas1260	8.3	9.52222		Guide 7	39.6538	38.7841	28.9863	27.4597	43.6333	40.6904	32.5184	23.5012	28.0906	21.4471	35.7131	30.0024	27.9859	24.7652	21.2137	28.912	28.2587	34.327	53.252	49.6757	39.3045	36.2137	49.7173	50.7218	51.4581	42.2015	26.9346	33.7919	50.3323	38.9872
pCas1299	10.3986			pCas1259	8.5	13.2	10.85		pCas1261	4.15	0.626389		Guide 8	49.3784	43.6259	33.235	25.0473	50.0281	41.6095	20.1133	15.6923	18.4745	19.8708	19.4627	17.1279	51.9463	36.3356	33.1052	36.592	48.7349	46.1945	37.8708	21.1245	22.3775	24.7109	36.9451	36.4274	33.1151	48.7651	32.8366	38.1312	55.3126	48.4698
pCas1308	10.3228			pCas1300	10.3	10.6	10.45		pCas1262	13.45	4.05917		Guide 9	29.6511	23.3559	17.2359	20.8043	23.0075	21.0975	10.4938	7.77493	4.40825	5.69165	10.8018	8.71624	25.7688	20.274	16.2615	15.4342	26.0725	23.9415	45.892	40.503	28.5783	30.1875	44.9124	43.1846	40.7391	46.0307	27.5386	31.3373	56.473	52.6737
pCas1295	10.2897			pCas1293	5.9	14.3	10.1		pCas1263	6.05	3.04472		Guide 10	34.7778	29.3272	19.3147	24.9923	31.6141	35.1433	54.2733	48.2486	33.7799	32.1874	55.9557	39.7238	47.7492	37.8508	30.8925	33.6706	43.6882	45.7527	47.7546	38.5196	41.0904	36.3212	55.3485	45.5252	41.0098	43.116	22.5313	29.1775	41.1197	39.5976
pCas1324	10.2617			pCas1318	6.4	13.8	10.1		pCas1264	9.35	5.30611		Guide 11	46.3369	42.6443	28.0068	31.1875	41.9129	42.4388	47.2124	43.2955	26.9897	28.9449	52.8117	45.6546	52.0597	43.5512	27.6254	21.1188	50.1284	50.031	48.0254	46.6848	24.5043	29.2677	54.7219	47.1419	48.1193	48.0309	18.6072	27.8496	47.4104	50.5449
pCas1293	10.2461			pCas1314	4.5	14.6	9.55		pCas1265	6.85	1.91944		Guide 12	11.6184	13.5359	8.57758	8.11304	14.8523	14.4709	2.26775	3.56759	1.80863	1.79165	3.35032	4.64485	47.7417	38.5371	27.0572	20.9184	44.7639	46.4536	45.3224	41.2333	28.3104	29.6745	48.9261	43.5248	43.9302	25.9062	30.5364	33.7737	40.1457	40.6872
pCas1310	10.1731			pCas1264	7.5	11.2	9.35		pCas1266	5.75	1.17444
pCas1247	10.1369			pCas1260	7.2	9.4	8.3		pCas1267	7.45	1.19139
pCas1292	9.68389			pCas1304	4	12.6	8.3		pCas1268	13.75	2.73
pCas1260	9.52222			pCas1242	4.3	12.1	8.2		pCas1269	7.45	11.2719
pCas1317	9.02167			pCas1247	5.8	10.6	8.2		pCas1270	6.35	4.22528
pCas1278	9.01778			pCas1267	7.2	7.7	7.45		pCas1271	5.9	2.20083
pCas1313	8.98222			pCas1269	7	7.9	7.45		pCas1272	5.85	2.6075
pCas1253	8.39806			pCas1313	7.3	7.5	7.4		pCas1273	6.15	3.73972
pCas1300	8.28222			pCas1254	8.2	6.6	7.4		pCas1274	7.1	3.5725
pCas1304	8.02167			pCas1243	5.3	9.2	7.25		pCas1275	6.8	3.01944
pCas1301	7.85833			pCas1294	5.5	8.9	7.2		pCas1276	5.15	2.09778
pCas1249	7.855			pCas1251	7.7	6.5	7.1		pCas1277	15.4	4.59
pCas1320	7.78389			pCas1274	7.9	6.3	7.1		pCas1278	5.65	9.01778
pCas1291	7.75889			pCas1286	4.9	9.2	7.05		pCas1279	21.9	27.9517
pCas1244	7.68444			pCas1257	4.7	9.2	6.95		pCas1280	6.85	2.24
pCas1309	6.48778			pCas1265	6.2	7.5	6.85		pCas1281	17.85	1.19
pCas1319	6.13639			pCas1280	7	6.7	6.85		pCas1282	12.35	3.33
pCas1315	5.59972			pCas1275	5	8.6	6.8		pCas1283	6.05	1.58
pCas1264	5.30611			pCas1301	4.7	8.8	6.75		pCas1284	24.9	1.73
pCas1277	4.59			pCas1252	4.3	9.1	6.7		pCas1285	6.25	3.50694
pCas1270	4.22528			pCas1290	6.6	6.7	6.65		pCas1286	7.05	0.601111
pCas1262	4.05917			pCas1249	4.6	8.7	6.65		pCas1287	31.35	1.32389
pCas1256	3.86028			pCas1310	4.8	8	6.4		pCas1288	6.15	2.615
pCas1294	3.755			pCas1270	5.9	6.8	6.35		pCas1289	4.25	13.2778
pCas1273	3.73972			pCas1245	3.4	9.1	6.25		pCas1290	6.65	12.1283
pCas1241	3.5875			pCas1285	5.2	7.3	6.25		pCas1291	5.45	7.75889
pCas1274	3.5725			pCas1324	5.5	7	6.25		pCas1292	4.95	9.68389
pCas1257	3.5725			pCas1246	4.8	7.5	6.15		pCas1293	10.1	10.2461
pCas1248	3.56556			pCas1273	3.9	8.4	6.15		pCas1294	7.2	3.755
pCas1285	3.50694			pCas1288	6.6	5.2	5.9		pCas1295	5.2	10.2897
pCas1282	3.33			pCas1241	5.3	6.9	6.1		pCas1296	4.75	11.2431
pCas1263	3.04472			pCas1255	4.1	8	6.05		pCas1297	15.15	11.0108
pCas1275	3.01944			pCas1263	3.5	8.6	6.05		pCas1298	4.65	12.2531
pCas1258	2.99528			pCas1283	4.3	7.8	6.05		pCas1299	18.1	10.3986
pCas1254	2.97806			pCas1307	5.8	6.2	6		pCas1300	10.45	8.28222
pCas1268	2.73			pCas1312	4.8	7.2	6		pCas1301	6.75	7.85833
pCas1243	2.68306			pCas1309	5.5	6.4	5.95		pCas1302	4.85	13.6117
pCas1288	2.615			pCas1271	3.4	8.4	5.9		pCas1303	5.9	1.09028
pCas1272	2.6075			pCas1323	3.8	8	5.9		pCas1304	8.3	8.02167
pCas1280	2.24			pCas1303	3.6	8.2	5.9		pCas1305	20.7	12.3206
pCas1271	2.20083			pCas1272	5.8	5.9	5.85		pCas1306	26.5	11.5917
pCas1276	2.09778			pCas1266	4.8	6.7	5.75		pCas1307	6	12.4572
pCas1250	1.98972			pCas1278	4.2	7.1	5.65		pCas1308	5.2	10.3228
pCas1252	1.97222			pCas1291	4.8	6.1	5.45		pCas1309	5.95	6.48778
pCas1265	1.91944			pCas1315	4.6	6.3	5.45		pCas1310	6.4	10.1731
pCas1284	1.73			pCas1256	5.1	5.7	5.4		pCas1311	15.3	11.4258
pCas1242	1.71611			pCas1253	4.2	6.4	5.3		pCas1312	6	13.7992
pCas1321	1.59083			pCas1321	5	5.6	5.3		pCas1313	7.4	8.98222
pCas1283	1.58			pCas1295	4.2	6.2	5.2		pCas1314	9.55	0.238889
pCas1245	1.47917			pCas1308	3.4	7	5.2		pCas1315	5.45	5.59972
pCas1287	1.32389			pCas1316	4.1	6.3	5.2		pCas1316	5.2	0.440278
pCas1267	1.19139			pCas1276	4	6.3	5.15		pCas1317	5.15	9.02167
pCas1281	1.19			pCas1317	4.7	5.6	5.15		pCas1318	10.1	12.0425
pCas1266	1.17444			pCas1292	4.4	5.5	4.95		pCas1319	4.05	6.13639
pCas1259	1.12139			pCas1302	4.5	5.2	4.85		pCas1320	13.1	7.78389
pCas1303	1.09028			pCas1296	5.2	4.3	4.75		pCas1321	5.3	1.59083
pCas1261	0.626389			pCas1298	4	5.3	4.65		pCas1322	14.85	13.0275
pCas1286	0.601111			pCas1248	3.2	5.4	4.3		pCas1323	5.9	0.463889
pCas1323	0.463889			pCas1289	3.4	5.1	4.25		pCas1324	6.25	10.2617
pCas1316	0.440278			pCas1261	3	5.3	4.15		pCas1325	14.65	13.0517
pCas1314	0.238889			pCas1319	4.4	3.7	4.05		pCas1326	27.05	37.1933
SluCas9

## Sheet: Figure 3
Figure 3
Genome editing efficiency and specificity of SluCas9 and sRGNs at endogenous loci in mammalian cells.
Figure 3 a												Figure 3 b									Figure 3 c														Figure 3c right
Effect of guide length on of sRGN3.1 editing efficiency (HBB_R01, %editing via ddPCR)												Dose response. SluCas9 and sRGN3.1 activity by RNP nucleofection at the HBB-R01 locus									Median activity on 24 endogenous human genome targets (%editing via amplicon sequencing).														average editing from Fig. 3c on each target normalized to SpyCas9
												(%editing via ddPCR)										ctrl*			Spy			Slu			sRGN3.1
	6.25 pmol					18.75 pmol							sRGN3.1		Slu							repeat1	repeat2	repeat3	repeat1	repeat2	repeat3	repeat1	repeat2	repeat3	repeat1	repeat2	repeat3		Spy	Slu	GibSpa1
nt length	repeat1	repeat2	repeat3	repeat4	repeat5	repeat1	repeat2	repeat3	repeat4	repeat5		guide [pmol]	repeat1	repeat2	repeat1	repeat2					VEGFA_T22L2_NGGG	0,71*	0,78*	1,23*	54.95	0#	85.07	45.82	53.79	70.12	61.04	49.95	81.15		1	0.768319	0.871875
none	0.67	0	0.2	0.2	0.2	0.43	0	0.4	0	0.1		0	0		-0.222717	0.222717					VEGFA_T22L3_NGGG	0,57*	0,8*	0,98*	71.87	52.92	83.79	45.06	69.36	53.85	47.53	39.88	69.65		1	0.74927	0.661333
15	0.19	0.1	0.2	0.1	0.2	0.08	0.1	0.1	0.1	0.1		0.5	0.0848752	3.12341	1.55902	2.00445					VEGFA_T22L4_NGGG	0,85*	0,74*	1,19*	9.82	5.85	10.9	12.31	8.31	5.48	9	7.89	6.25		1	0.846232	0.803462
16	0.1	0.2		0.2	0.4	0.11	0.1	0.3	0.1	0		1	1.40893	7.36717	4.23163	3.78619					VEGFA_T22L5_NGGG	0,85*	1,36*	1,02*	69.92	48.68	80.73	70.74	68.67	86.11	57.8	76.91	92.88		1	1.01173	1.09997
17	0.3	0.1	1.1	0.7	0.1	0.15	0.2	1.8	0.1	0.1		2	10.4397	21.9657	13.363	9.57684					VEGFA_T22L7_NGGG	1,7*	0,72*	1,05*	93.93	73.56	95.09	44.49	92.1	85.49	71.46	75.78	91.81		1	0.910146	0.806771
18	1.18	1.7	17.8	1.5	26	1.34	1.9	34.7	2.5	1.3		4	24.5968	49.1258	25.8352	23.1626					VEGFA_T22L8_NGGG	0,63*	0,81*	1,08*	90.95	60.15	97.01	44.16	85.01	76.82	64.28	57.49	83.07		1	0.84464	0.706762
19	25.44	27.7	34.3	20.4	30.1	45.05	43.8	41.4	45.2	22.9		8	53.3186	82.2271	38.0846	27.1715					VEGFA_T2L2_NGGG	0*	0,63*	0,45*	4.49	4.33	2.74	82.27	59.45	61.07	3.53	81.33	72.98		1	14.1039	16.8545
20	33.73	32.7	32.6	27	21.6	51.46	48.1	38.1	53.8	33		16	78.6454	104.804	68.3742	69.7105					VEGFA_T2L3_NGGG	0*	0,7*	0,63*	2.41	1.1	0.57	1.69	0.95	0.76	1.6	1.48	1.08		1	0.863636	1.34546
21	33.8	39.3	38.6	10.2	37.3	47.3	45.7	46.4	30.4	25.2		32	81.616	118.384	93.0958	103.341					VEGFA_T2L4_NGGG	0*	0,83*	0,48*	1.65	3.03	0.7	18.64	16.86	10.17	16.07	11.12	9.43		1	10.2182	6.73939
22	41.5	37.8	45	38.8	48	50.21	51.7	25.9	71.9	0.7		64			97.7728	102.227					VEGFA_T2L5_NGGG				1.7	0.77	0.3	0.57	0.6	0.49	0.75	0.57	0.83		1	0.74026	0.974026
23	43.56	41.4	23.8	39.4	32.5	50.36	53.9	37.6	62.8	31											VEGFA_T2L6_NGGG				12.48	4.72	3.46	36.37	0.84	1.2	44.22	38.97	35.9		1	0.254237	8.25636
24	24.89	29.9	22.9	25.6	34.3	44.69	50.5	41.7	81.8	19.7											VEGFA_T2L7_NGGG				24.96	17.78	17.25	37.8	71.95	74.09	65.75	60.12	57.1		1	4.04668	3.38133
25	24.31	44.7	0.1	23.6	0.5	44.95	49.2	0.1	53.7	13.6											VEGFA_T2L8_NGGG				0.37	0.4	0.39	2.97	0.75	0.51	4.75	4.6	1.76		1	1.92308	11.7949
																					R01_T102	1,06*	1,07*	1,08*	10.63	4.94	10.3	69.27	55.38	64.73	30.5	19.39	29.46		1	6.28447	2.86019
																					R01_T103	1,14*	1,13*	1,18*	14.95	8.24	14.3	64.56	33.41	55.02	56.53	37.52	54.36		1	3.84755	3.8014
																					R01_T104	1,11*	1,23*	1,17*	47.63	28.41	46.04	20.8	8.35	15.91	42.99	26.8	40.75		1	0.345569	0.8851
																					FANCF-T5	1,61*	1,69*	1,61*	3.7	2.43	3.64	9.12	5.97	8.56	15.39	9.13	15.18		1	2.35165	4.17033
																					FANCF-T6	1,62*	1,63*	1,85*	79.77	53.02	76.55	74.06	54.25	69.53	82.6	64.49	75.2		1	0.908295	0.982364
																					Apolipoprotein	0,43*	0,5*	0,41*	62.37	74.21	70.73	22.78	28.42	21.86	50.89	69.1	63.33		1	0.32207	0.895377
																					IVS40_T210a2	1,98*	2,16*	1,87*	4.46	6.32	4.52	0.38	0.81	0.59	1.69	1.57	1.49		1	0.130531	0.347345
																					IVS40_T210a3	0,42*	0,5*	0,34*	26.87	28.69	30.13	23.53	35.31	25.3	64.82	78.93	69.59		1	0.88184	2.42558
																					EMX_T101	2,22*	2,22*	1,98*	20.78	28.12	19.64	11	15.07	9.78	7.14	8.01	6.86		1	0.529355	0.3436
																					EMX_T102	0,42*	0,4*	0,46*	18.17	20.97	25.4	71.88	74.09	71.17	68.76	81.38	64.24		1	3.42775	3.27897
																					EMX_T103	2,04*	2,62*	2,6*	35.02	50.45	41.13	15.79	20.21	16.36	51.28	55.09	48.14		1	0.397763	1.24678
																						*substracted				#excluded

## Sheet: Figure 3d
Figure 3 d
GUIDE-Seq analysis for SpyCas9, SluCas9 and sRGN3.1 on HBB-R01 and VEGFA-T2
nuclease	guide	#BED Chromosome	BED Min.Position	BED Max.Position	BED Name	Filename	WindowIndex	Chromosome	Position	Sequence	+.mi	-.mi	bi.sum.mi	bi.geometric_mean.mi	+.total	-.total	total.sum	total.geometric_mean	primer1.mi	primer2.mi	primer.geometric_mean	position.stdev	Off-Target Sequence	Mismatches	Length	BED off-target Chromosome	BED off-target start	BED off-target end	BED off-target name	BED Score	Strand	Cells	Targetsite	Target Sequence	comment
Spy	VEGFA-T2	chrchr6	43738523	43738576	chrchr6_43738561_163	s26_spyvegfat2.sam	290449	chr6	43738561	caggggccggagcccgcgcccggaggcggggTGGAGGGGGTCGGGGCTCG	75	88	163	81.2404	77	91	168	83.7078	54	3	12.7279	14.9034	GACCCCCTCCACCCCGCCTCCGG	0	23	chrchr6	43738555	43738578	chrchr6_43738561_163	1	-	s26_spyvegfat2	s26_spyvegfat2	GACCCCCTCCACCCCGCCTCNGG	found GuideSeq paper, found hypa paper
Spy	VEGFA-T2	chrchr5	6715102	6715135	chrchr5_6715118_128	s26_spyvegfat2.sam	267546	chr5	6715118	TCGACTCTCTACCCCTCCACCCCGCCTCCGGGCAAGTGAGGAACCCCTTG	61	67	128	63.9296	61	70	131	65.3452	36	1	6	8.70862	CTACCCCTCCACCCCGCCTCCGG	3	23	chrchr5	6715101	6715124	chrchr5_6715118_128	1	+	s26_spyvegfat2	s26_spyvegfat2	GACCCCCTCCACCCCGCCTCNGG	found GuideSeq paper, found hypa paper
Spy	VEGFA-T2	chrchr10	135149938	135149961	chrchr10_135149948_89	s26_spyvegfat2.sam	57395	chr10	135149948	CTTCTGTCGCCCTCCCCACCCCGCCTCCGGCGGACAGAGCTGGGCGGGAG	53	36	89	43.6807	56	39	95	46.7333	26	1	5.09902	6.85746	CGCCCTCCCCACCCCGCCTCCGG	4	23	chrchr10	135149930	135149953	chrchr10_135149948_89	1	+	s26_spyvegfat2	s26_spyvegfat2	GACCCCCTCCACCCCGCCTCNGG	found GuideSeq paper, found hypa paper
Spy	VEGFA-T2	chrchr11	31817468	31817486	chrchr11_31817482_77	s26_spyvegfat2.sam	62013	chr11	31817482	CCCTATCCTCAAAACTTGGCCAGAGGCGGGGTGGAGGGGCCCCTAGGAGC	18	59	77	32.5883	18	61	79	33.1361	32	1	5.65685	5.64963	GGGCCCCTCCACCCCGCCTCTGG	3	23	chrchr11	31817476	31817499	chrchr11_31817482_77	1	-	s26_spyvegfat2	s26_spyvegfat2	GACCCCCTCCACCCCGCCTCNGG	found GuideSeq paper, found hypa paper
Spy	VEGFA-T2	chrchr4	38537625	38537637	chrchr4_38537627_67	s26_spyvegfat2.sam	255603	chr4	38537627	ATCCTCCCCTCCCCACCCACCCCGCCTCAGGCTTGAAGAGGAAAGAAGAG	26	41	67	32.6497	28	42	70	34.2929	21	2	6.48074	3.94405	CTCCCCACCCACCCCGCCTCAGG	4	23	chrchr4	38537610	38537633	chrchr4_38537627_67	1	+	s26_spyvegfat2	s26_spyvegfat2	GACCCCCTCCACCCCGCCTCNGG	found hypa paper
Spy	VEGFA-T2	chrchr2	242214598	242214625	chrchr2_242214607_66	s26_spyvegfat2.sam	204448	chr2	242214607	GAAAGCAATTCCCCCCCACCCCGCCTCAGGAAAGAATAAACCTCATACCA	47	19	66	29.8831	47	19	66	29.8831	26	1	5.09902	7.59523	ATTCCCCCCCACCCCGCCTCAGG	4	23	chrchr2	242214589	242214612	chrchr2_242214607_66	1	+	s26_spyvegfat2	s26_spyvegfat2	GACCCCCTCCACCCCGCCTCNGG	found GuideSeq paper, found hypa paper
Spy	VEGFA-T2	chrchr17	40044739	40044767	chrchr17_40044757_62	s26_spyvegfat2.sam	147627	chr17	40044757	GCTGCTTCTACACTCAGCCCAGAGGCGGGGTGGGAGGGGCATGGGACAGA	29	33	62	30.9354	30	33	63	31.4643	20	0	0	7.35366	TGCCCCTCCCACCCCGCCTCTGG	4	23	chrchr17	40044750	40044773	chrchr17_40044757_62	1	-	s26_spyvegfat2	s26_spyvegfat2	GACCCCCTCCACCCCGCCTCNGG	found GuideSeq paper, found hypa paper
Spy	VEGFA-T2	chrchr9	103599630	103599649	chrchr9_103599648_61	s26_spyvegfat2.sam	344310	chr9	103599648	ccacaaccctgttggacgtcctgaggcggggtgggggggtgtgcaaggga	12	49	61	24.2487	12	50	62	24.4949	22	0	0	5.37484	ACACCCCCCCACCCCGCCTCAGG	4	23	chrchr9	103599642	103599665	chrchr9_103599648_61	1	-	s26_spyvegfat2	s26_spyvegfat2	GACCCCCTCCACCCCGCCTCNGG	found GuideSeq paper, found hypa paper
Spy	VEGFA-T2	chrchr18	21359557	21359575	chrchr18_21359559_57	s26_spyvegfat2.sam	159944	chr18	21359559	gaaagcagaatacatgggccagaggcggggtgggtgggggcagtggtggg	39	18	57	26.4953	41	18	59	27.1662	20	0	0	6.60374	GCCCCCACCCACCCCGCCTCTGG	3	23	chrchr18	21359552	21359575	chrchr18_21359559_57	1	-	s26_spyvegfat2	s26_spyvegfat2	GACCCCCTCCACCCCGCCTCNGG	found GuideSeq paper, found hypa paper
Spy	VEGFA-T2	chrchr22	50884802	50884814	chrchr22_50884803_49	s26_spyvegfat2.sam	228632	chr22	50884803	CCACTGTCCCCCCCCCCCCCCCGCCTCCGGCCTCCATCCCTTCAGCTCGG	49	0	49	0	50	0	50	0	16	1	4	4.22336	CCCCCCCCCCCCCCCGCCTCCGG	4	23	chrchr22	50884785	50884808	chrchr22_50884803_49	1	+	s26_spyvegfat2	s26_spyvegfat2	GACCCCCTCCACCCCGCCTCNGG	found GuideSeq paper, found hypa paper
Spy	VEGFA-T2	chrchrX	149932526	149932529	chrchrX_149932528_31	s26_spyvegfat2.sam	369126	chrX	149932528	TGCTGCAGCTGCCCCCCCACCCCGCCACTGGCTGCAGGAATTCAGCCTTT	12	19	31	15.0997	13	21	34	16.5227	9	1	3	1.24722	CTGCCCCCCCACCCCGCCACTGG	5	23	chrchrX	149932511	149932534	chrchrX_149932528_31	1	+	s26_spyvegfat2	s26_spyvegfat2	GACCCCCTCCACCCCGCCTCNGG	found GuideSeq paper, found hypa paper
Spy	VEGFA-T2	chrchr1	151031885	151031887	chrchr1_151031886_23	s26_spyvegfat2.sam	23813	chr1	151031886	ACACCCGCCTCCCCCACACCCCGCATCCGGTGTGTCTCCGCCTGGCCCGG	14	9	23	11.225	14	9	23	11.225	6	0	0	0.816497	CCTCCCCCACACCCCGCATCCGG	6	23	chrchr1	151031868	151031891	chrchr1_151031886_23	1	+	s26_spyvegfat2	s26_spyvegfat2	GACCCCCTCCACCCCGCCTCNGG	found GuideSeq paper, found hypa paper
Spy	VEGFA-T2	chrchr11	71948804	71948806	chrchr11_71948806_22	s26_spyvegfat2.sam	68282	chr11	71948806	CCCTCAGCTTCCCTCCACCCCGCATCCGGGAGAGCATCCAGGAAGACCTG	3	19	22	7.54983	3	19	22	7.54983	6	0	0	0.816497	GCTTCCCTCCACCCCGCATCCGG	5	23	chrchr11	71948787	71948810	chrchr11_71948806_22	1	+	s26_spyvegfat2	s26_spyvegfat2	GACCCCCTCCACCCCGCCTCNGG	found GuideSeq paper, found hypa paper
Spy	VEGFA-T2	chrchr17	4358750	4358760	chrchr17_4358751_20	s26_spyvegfat2.sam	141013	chr17	4358751	CCCCACATGTGGCAGATGCCCAGAGGCGGGGTGTGGGGGGTACTTTGTGG	6	14	20	9.16515	6	16	22	9.79796	6	0	0	3.70945	TACCCCCCACACCCCGCCTCTGG	3	23	chrchr17	4358745	4358768	chrchr17_4358751_20	1	-	s26_spyvegfat2	s26_spyvegfat2	GACCCCCTCCACCCCGCCTCNGG	found GuideSeq paper, found hypa paper
Spy	VEGFA-T2	chrchr5	139028256	139028258	chrchr5_139028257_19	s26_spyvegfat2.sam	278787	chr5	139028257	CTGCAGGCTCCCCCCCCTCCCCGCCTCGGGCCAGCCGCGGCGGCGCGACT	16	3	19	6.9282	16	3	19	6.9282	6	0	0	0.816497	CTCCCCCCCCTCCCCGCCTCGGG	4	23	chrchr5	139028239	139028262	chrchr5_139028257_19	1	+	s26_spyvegfat2	s26_spyvegfat2	GACCCCCTCCACCCCGCCTCNGG	found GuideSeq paper, found hypa paper
Spy	VEGFA-T2	chrchr19	13122188	13122199	chrchr19_13122189_18	s26_spyvegfat2.sam	167921	chr19	13122189	ATTTAATGCCCCCCACCACCCCACCTCGGGAGAAATTTCCACTTGCCCCC	11	7	18	8.77496	12	7	19	9.16515	6	1	2.44949	4.96655	GCCCCCCACCACCCCACCTCGGG	3	23	chrchr19	13122171	13122194	chrchr19_13122189_18	1	+	s26_spyvegfat2	s26_spyvegfat2	GACCCCCTCCACCCCGCCTCNGG	found GuideSeq paper, found hypa paper
Spy	VEGFA-T2	chrchr16	56963427	56963435	chrchr16_56963428_16	s26_spyvegfat2.sam	135239	chr16	56963428	aagacagtttttccacaggccagaggtggggtggggggggcattgtttca	3	13	16	6.245	4	13	17	7.2111	3	0	0	2.78568	TGCCCCCCCCACCCCACCTCTGG	4	23	chrchr16	56963422	56963445	chrchr16_56963428_16	1	-	s26_spyvegfat2	s26_spyvegfat2	GACCCCCTCCACCCCGCCTCNGG	found GuideSeq paper, found hypa paper
Spy	VEGFA-T2	chrchr10	116294246	116294256	chrchr10_116294255_14	s26_spyvegfat2.sam	53910	chr10	116294255	GCCCTGGGCACTCATGATCCCTGAGGCGGGGTGGGGGTGGGGGGTTCCTG	2	12	14	4.89898	2	12	14	4.89898	3	0	0	4.49691	CCCCACCCCCACCCCGCCTCAGG	4	23	chrchr10	116294249	116294272	chrchr10_116294255_14	1	-	s26_spyvegfat2	s26_spyvegfat2	GACCCCCTCCACCCCGCCTCNGG	found GuideSeq paper, found hypa paper
Spy	VEGFA-T2	chrchr4	8841916	8841921	chrchr4_8841917_11	s26_spyvegfat2.sam	252843	chr4	8841917	AGAGAGGAGTCGAGCCTGCCCGGGGCGGGGTGGGGGGTATGAAACATGAG	6	5	11	5.47723	6	5	11	5.47723	3	0	0	2.16025	CATACCCCCCACCCCGCCCCGGG	6	23	chrchr4	8841910	8841933	chrchr4_8841917_11	1	-	s26_spyvegfat2	s26_spyvegfat2	GACCCCCTCCACCCCGCCTCNGG	found GuideSeq paper, found hypa paper
Spy	VEGFA-T2	chrchr15	33286096	33286107	chrchr15_33286107_11	s26_spyvegfat2.sam	114792	chr15	33286107	tgtcctctgcaacagcagccgggggcggggtggggggggtcttttggaaa	2	9	11	4.24264	2	9	11	4.24264	2	1	1.41421	3.92938	GACCCCCCCCACCCCGCCCCCGG	2	23	chrchr15	33286100	33286123	chrchr15_33286107_11	1	-	s26_spyvegfat2	s26_spyvegfat2	GACCCCCTCCACCCCGCCTCNGG	found GuideSeq paper, found hypa paper
Spy	VEGFA-T2	chrchr19	42806791	42806811	chrchr19_42806801_10	s26_spyvegfat2.sam	173924	chr19	42806801	AGGCGAGACCATCCAGCTCCCGAGGCGGGGAGGAGGGAGAAACCACCCAC	7	3	10	4.58258	7	3	10	4.58258	2	0	0	7.08431	TTCTCCCTCCTCCCCGCCTCGGG	4	23	chrchr19	42806794	42806817	chrchr19_42806801_10	1	-	s26_spyvegfat2	s26_spyvegfat2	GACCCCCTCCACCCCGCCTCNGG	found GuideSeq paper, found hypa paper
Spy	VEGFA-T2	chrchr1	875336	875347	chrchr1_875337_10	s26_spyvegfat2.sam	35	chr1	875337	TCGGCCCTGACCCTGTCCACCCCACCTCAGGACGTTCTCCAGGGGTCCCT	6	4	10	4.89898	7	4	11	5.2915	1	0	0	4.4597	GACCCTGTCCACCCCACCTCAGG	3	23	chrchr1	875320	875343	chrchr1_875337_10	1	+	s26_spyvegfat2	s26_spyvegfat2	GACCCCCTCCACCCCGCCTCNGG	found GuideSeq paper, found hypa paper
Spy	VEGFA-T2	chrchrX	152837121	152837141	chrchrX_152837129_10	s26_spyvegfat2.sam	369756	chrX	152837129	GCCATCTGTCCCCCTCCTCCCCACCTCCGGAGCCTGGCAGTGCGGGGTAA	9	1	10	3	9	1	10	3	2	0	0	6.77052	GTCCCCCTCCTCCCCACCTCCGG	3	23	chrchrX	152837111	152837134	chrchrX_152837129_10	1	+	s26_spyvegfat2	s26_spyvegfat2	GACCCCCTCCACCCCGCCTCNGG	found GuideSeq paper, found hypa paper
Spy	VEGFA-T2	chrchr13	100546981	100546994	chrchr13_100546988_9	s26_spyvegfat2.sam	100452	chr13	100546988	TTATTCCCCTAATACCTTGCCTGAGGCGGGGGGGGGGGGGGGTGCCCAAT	1	8	9	2.82843	1	8	9	2.82843	2	0	0	5.31246	CCCCCCCCCCCCCCCGCCTCAGG	4	23	chrchr13	100546982	100547005	chrchr13_100546988_9	1	-	s26_spyvegfat2	s26_spyvegfat2	GACCCCCTCCACCCCGCCTCNGG	found GuideSeq paper, found hypa paper
Spy	VEGFA-T2	chrchrX	118865482	118865488	chrchrX_118865483_9	s26_spyvegfat2.sam	365360	chrX	118865483	ttcggtgtgatcaaggagccagaggcggggtggtggaggactggagcatc	7	2	9	3.74166	8	3	11	4.89898	2	0	0	2.62467	GTCCTCCACCACCCCGCCTCTGG	3	23	chrchrX	118865476	118865499	chrchrX_118865483_9	1	-	s26_spyvegfat2	s26_spyvegfat2	GACCCCCTCCACCCCGCCTCNGG	found GuideSeq paper, found hypa paper
Spy	VEGFA-T2	chrchr7	104933944	104933956	chrchr7_104933956_8	s26_spyvegfat2.sam	318036	chr7	104933956	TTCCCCCTCCACCCCCCAccccgccccgggtttcaagtgattttcatact	4	4	8	4	4	4	8	4	4	0	0	4.71699	TCCACCCCCCACCCCGCCCCGGG	5	23	chrchr7	104933938	104933961	chrchr7_104933956_8	1	+	s26_spyvegfat2	s26_spyvegfat2	GACCCCCTCCACCCCGCCTCNGG	found GuideSeq paper, found hypa paper
Spy	VEGFA-T2	chrchr10	72538211	72538218	chrchr10_72538218_7	s26_spyvegfat2.sam	47338	chr10	72538218	TATGAATCAGTCCCCCCACCCCACCTCTGGTAGGCTGAACTGACTCGGGA	4	3	7	3.4641	4	3	7	3.4641	2	0	0	2.86138	CAGTCCCCCCACCCCACCTCTGG	6	23	chrchr10	72538200	72538223	chrchr10_72538218_7	1	+	s26_spyvegfat2	s26_spyvegfat2	GACCCCCTCCACCCCGCCTCNGG	found GuideSeq paper, found hypa paper
Spy	VEGFA-T2	chrchr11	2686248	2686249	chrchr11_2686248_6	s26_spyvegfat2.sam	58463	chr11	2686248	TCTTTCCGGGGCCTGTTAGCCAGAGGTGGGGTGGGGGGTGAGCAGGCCTG	1	5	6	2.23607	1	5	6	2.23607	0	0	0	0.5	CTCACCCCCCACCCCACCTCTGG	5	23	chrchr11	2686242	2686265	chrchr11_2686248_6	1	-	s26_spyvegfat2	s26_spyvegfat2	GACCCCCTCCACCCCGCCTCNGG	found GuideSeq paper, found hypa paper
Spy	VEGFA-T2	chrchr8	144822961	144822962	chrchr8_144822962_6	s26_spyvegfat2.sam	337270	chr8	144822962	CGCCTGTGTACCCCACCACCCCGCCCCAGGTGTCAGGATAAGGAGCCTGA	3	3	6	3	3	3	6	3	2	0	0	0.5	GTACCCCACCACCCCGCCCCAGG	5	23	chrchr8	144822944	144822967	chrchr8_144822962_6	1	+	s26_spyvegfat2	s26_spyvegfat2	GACCCCCTCCACCCCGCCTCNGG	found GuideSeq paper, found hypa paper
Spy	VEGFA-T2	chrchr1	178738726	178738726	chrchr1_178738726_6	s26_spyvegfat2.sam	29419	chr1	178738726	ccaaatttctggatttatgcctgaggtggagtggagagggccctgctgca	2	4	6	2.82843	2	4	6	2.82843	3	0	0	0	GGCCCTCTCCACTCCACCTCAGG	4	23	chrchr1	178738720	178738743	chrchr1_178738726_6	1	-	s26_spyvegfat2	s26_spyvegfat2	GACCCCCTCCACCCCGCCTCNGG	found GuideSeq paper, found hypa paper
Spy	VEGFA-T2	chrchr3	140398800	140398805	chrchr3_140398800_6	s26_spyvegfat2.sam	244977	chr3	140398800	attagaatcaacccccccaccccgcttcaggtgattctaatgtgcagAAT	3	3	6	3	3	3	6	3	4	0	0	2.16025	CAACCCCCCCACCCCGCTTCAGG	4	23	chrchr3	140398783	140398806	chrchr3_140398800_6	1	+	s26_spyvegfat2	s26_spyvegfat2	GACCCCCTCCACCCCGCCTCNGG	found GuideSeq paper, found hypa paper
Spy	VEGFA-T2	chrchr11	63391090	63391096	chrchr11_63391090_6	s26_spyvegfat2.sam	65674	chr11	63391090	gtttgttttttgttttttccagagacggggtggaaggtgtctccatatgt	2	4	6	2.82843	2	4	6	2.82843	0	0	0	3	GACACCTTCCACCCCGTCTCTGG	3	23	chrchr11	63391083	63391106	chrchr11_63391090_6	1	-	s26_spyvegfat2	s26_spyvegfat2	GACCCCCTCCACCCCGCCTCNGG	found GuideSeq paper, found hypa paper
Spy	VEGFA-T2	chrchr11	12308930	12308935	chrchr11_12308930_5	s26_spyvegfat2.sam	60046	chr11	12308930	CAAGATCTTCCCATCCCCCTCCACCCCACCCCTGGCTCAGgaattatgga	1	4	5	2	1	4	5	2	1	0	0	2.16025	ATCCCCCTCCACCCCACCCCTGG	4	23	chrchr11	12308917	12308940	chrchr11_12308930_5	1	+	s26_spyvegfat2	s26_spyvegfat2	GACCCCCTCCACCCCGCCTCNGG	found GuideSeq paper, found hypa paper
Spy	VEGFA-T2	chrchr17	55740528	55740529	chrchr17_55740529_5	s26_spyvegfat2.sam	151375	chr17	55740529	CTGGGGCTTTGCTCTGAGCCAGTGGCGGGGTGGAGGGGCGGGGCCAAGGC	4	1	5	2	4	1	5	2	1	0	0	0.5	CCGCCCCTCCACCCCGCCACTGG	4	23	chrchr17	55740522	55740545	chrchr17_55740529_5	1	-	s26_spyvegfat2	s26_spyvegfat2	GACCCCCTCCACCCCGCCTCNGG	found GuideSeq paper, found hypa paper
Spy	VEGFA-T2	chrchr9	140263444	140263445	chrchr9_140263445_5	s26_spyvegfat2.sam	352069	chr9	140263445	gggggacggggtgcagtgcccggggcggggtggggggGCTTCTCAGAGCC	3	2	5	2.44949	3	2	5	2.44949	0	0	0	0.5	AAGCCCCCCCACCCCGCCCCGGG	4	23	chrchr9	140263438	140263461	chrchr9_140263445_5	1	-	s26_spyvegfat2	s26_spyvegfat2	GACCCCCTCCACCCCGCCTCNGG	found GuideSeq paper
Spy	VEGFA-T2	chrchr14	93145584	93145585	chrchr14_93145585_4	s26_spyvegfat2.sam	110345	chr14	93145585	AGTAGGCAGAGCCCCCCAGCCCACCTCTGGCCCCATAGAGAGGGCAGAGG	2	2	4	2	2	2	4	2	2	0	0	0.5	AGAGCCCCCCAGCCCACCTCTGG	7	23	chrchr14	93145567	93145590	chrchr14_93145585_4	1	+	s26_spyvegfat2	s26_spyvegfat2	GACCCCCTCCACCCCGCCTCNGG	found hypa paper
Spy	VEGFA-T2	chrchr19	18131314	18131314	chrchr19_18131314_4	s26_spyvegfat2.sam	169313	chr19	18131314	GTCCCAAGCAAAGAGCGCCAGAGATggggtgggggtgggggtgggAGGGG	1	3	4	1.73205	1	3	4	1.73205	2	0	0	0	CCCCACCCCCACCCCATCTCTGG	6	23	chrchr19	18131306	18131329	chrchr19_18131314_4	1	-	s26_spyvegfat2	s26_spyvegfat2	GACCCCCTCCACCCCGCCTCNGG
Spy	VEGFA-T2	chrchr1	51442191	51442192	chrchr1_51442192_4	s26_spyvegfat2.sam	13688	chr1	51442192	GGACCTATTTTTCAGCGACCTGAGGTGGGGAGGGAGGGGTCTGAACTTAT	2	2	4	2	2	2	4	2	3	0	0	0.5	GACCCCTCCCTCCCCACCTCAGG	4	23	chrchr1	51442185	51442208	chrchr1_51442192_4	1	-	s26_spyvegfat2	s26_spyvegfat2	GACCCCCTCCACCCCGCCTCNGG
Spy	VEGFA-T2	chrchr7	95319668	95319681	chrchr7_95319681_4	s26_spyvegfat2.sam	316416	chr7	95319681	ATGGAACTCTAAACCCAGGGGCGGGGTGTGAGGGGTCCTTAGTTTGAATT	2	2	4	2	3	2	5	2.44949	0	1	0	4.71699	GACCCCTCACACCCCGCCCCTGG	4	23	chrchr7	95319670	95319693	chrchr7_95319681_4	1	-	s26_spyvegfat2	s26_spyvegfat2	GACCCCCTCCACCCCGCCTCNGG	found GuideSeq paper, found hypa paper
Spy	VEGFA-T2	chrchr9	27338873	27338875	chrchr9_27338875_4	s26_spyvegfat2.sam	339222	chr9	27338875	GGGGAAGGACCCCTCCCACCCCGACTCCGGTGGACAGGCAGGTAACTCCA	2	2	4	2	2	2	4	2	4	0	0	0.816497	GACCCCTCCCACCCCGACTCCGG	3	23	chrchr9	27338857	27338880	chrchr9_27338875_4	1	+	s26_spyvegfat2	s26_spyvegfat2	GACCCCCTCCACCCCGCCTCNGG
Spy	VEGFA-T2	chrchr17	41466107	41466112	chrchr17_41466107_3	s26_spyvegfat2.sam	148061	chr17	41466107	AGGCAGGAGGCTGACACCAGACACCGGGCAGAGGGAGGCGGCGCATGGAC	1	2	3	1.41421	1	2	3	1.41421	1	0	0	2.5	GCCTCCCTCTGCCCGGTGTCTGG	7	23	chrchr17	41466098	41466121	chrchr17_41466107_3	1	-	s26_spyvegfat2	s26_spyvegfat2	GACCCCCTCCACCCCGCCTCNGG	found GuideSeq paper
Spy	VEGFA-T2	chrchr9	100962834	100962841	chrchr9_100962841_3	s26_spyvegfat2.sam	343895	chr9	100962841	GGGGGAGACTGAATACCCCGGCGGGGTGGTGGGGGGGCGGGGGAAGGGAC	2	1	3	1.41421	2	1	3	1.41421	2	0	0	3.5	CCCCCCCACCACCCCGCCGGGGT	7	23	chrchr9	100962830	100962853	chrchr9_100962841_3	1	-	s26_spyvegfat2	s26_spyvegfat2	GACCCCCTCCACCCCGCCTCNGG	found GuideSeq paper, found hypa paper
Spy	VEGFA-T2	chrchr19	1828214	1828214	chrchr19_1828214_3	s26_spyvegfat2.sam	164694	chr19	1828214	CCAGGGCACCGCCACCCCCTCCACCTCTGCCCTGACCCCTGTCCAGGGAC	1	2	3	1.41421	1	2	3	1.41421	0	0	0	0	CACCCCCTCCACCTCTGCCCTGA	6	23	chrchr19	1828201	1828224	chrchr19_1828214_3	1	+	s26_spyvegfat2	s26_spyvegfat2	GACCCCCTCCACCCCGCCTCNGG
Spy	VEGFA-T2	chrchr3	42271831	42271841	chrchr3_42271831_3	s26_spyvegfat2.sam	233699	chr3	42271831	GTGGTTGGCGGAGGGCGGGGGGGTGGTGGAGGGGGGAAAGGCGGGTGGGT	2	1	3	1.41421	2	1	3	1.41421	0	0	0	5	TCCCCCCTCCACCACCCCCCCGC	6	23	chrchr3	42271820	42271843	chrchr3_42271831_3	1	-	s26_spyvegfat2	s26_spyvegfat2	GACCCCCTCCACCCCGCCTCNGG	found GuideSeq paper, found hypa paper
Spy	VEGFA-T2	chrchr12	133287144	133287149	chrchr12_133287144_3	s26_spyvegfat2.sam	93235	chr12	133287144	TTCTCCGCGTCTCCGCCCCTGCACCCAGCCTCCGGCCTCGGCAGGCGCTT	1	2	3	1.41421	1	3	4	1.73205	0	0	0	2.5	CCGCCCCTGCACCCAGCCTCCGG	5	23	chrchr12	133287131	133287154	chrchr12_133287144_3	1	+	s26_spyvegfat2	s26_spyvegfat2	GACCCCCTCCACCCCGCCTCNGG
Spy	VEGFA-T2	chrchr19	1028243	1028250	chrchr19_1028250_3	s26_spyvegfat2.sam	164334	chr19	1028250	AGGAGGGTGGGGCGGCTTCCGGAGACGGGGTGGGGTGGGGTGGGGGCAGG	1	2	3	1.41421	1	2	3	1.41421	1	0	0	3.5	ACCCCACCCCACCCCGTCTCCGG	5	23	chrchr19	1028243	1028266	chrchr19_1028250_3	1	-	s26_spyvegfat2	s26_spyvegfat2	GACCCCCTCCACCCCGCCTCNGG	found GuideSeq paper, found hypa paper
Spy	VEGFA-T2	chrchr2	11699962	11699972	chrchr2_11699972_3	s26_spyvegfat2.sam	180160	chr2	11699972	CTCCCTCCCCACCCCACCTCTGGGTAATCTCTTCACACCTTTCCTACCAC	1	2	3	1.41421	1	2	3	1.41421	1	0	0	4.32049	CTCCCTCCCCACCCCACCTCTGG	5	23	chrchr2	11699947	11699970	chrchr2_11699972_3	1	+	s26_spyvegfat2	s26_spyvegfat2	GACCCCCTCCACCCCGCCTCNGG	found hypa paper
Spy	VEGFA-T2	chrchr4	1496257	1496258	chrchr4_1496257_3	s26_spyvegfat2.sam	250889	chr4	1496257	CGGGTATGAGGCCCCCACACCCCGCCTCAGGACCACTGTCCATGGTTCCA	1	2	3	1.41421	1	2	3	1.41421	1	0	0	0.5	AGGCCCCCACACCCCGCCTCAGG	5	23	chrchr4	1496240	1496263	chrchr4_1496257_3	1	+	s26_spyvegfat2	s26_spyvegfat2	GACCCCCTCCACCCCGCCTCNGG
Spy	VEGFA-T2	chrchr5	132860375	132860376	chrchr5_132860376_3	s26_spyvegfat2.sam	277738	chr5	132860376	CCAGAAATGCACCCCCCACCCCGCCCCTGGGTGGGTTGTACAATACTGCA	2	1	3	1.41421	2	1	3	1.41421	1	0	0	0.5	TGCACCCCCCACCCCGCCCCTGG	5	23	chrchr5	132860358	132860381	chrchr5_132860376_3	1	+	s26_spyvegfat2	s26_spyvegfat2	GACCCCCTCCACCCCGCCTCNGG	found GuideSeq paper, found hypa paper
Spy	VEGFA-T2	chrchr7	123174851	123174852	chrchr7_123174851_3	s26_spyvegfat2.sam	319424	chr7	123174851	cagaagagaaggggatgagccagaggcggggaggtggggCCGGGAAGGAG	1	2	3	1.41421	1	2	3	1.41421	1	0	0	0.5	CGGCCCCACCTCCCCGCCTCTGG	5	23	chrchr7	123174845	123174868	chrchr7_123174851_3	1	-	s26_spyvegfat2	s26_spyvegfat2	GACCCCCTCCACCCCGCCTCNGG	found GuideSeq paper, found hypa paper
Spy	VEGFA-T2	chrchr17	16954851	16954853	chrchr17_16954853_3	s26_spyvegfat2.sam	143375	chr17	16954853	GGAGCTTGGCCTCCCATCCTGGGGCGGGGTGGCGGGGGAGGGCCTTGGGT	2	1	3	1.41421	2	1	3	1.41421	2	0	0	0.816497	CTCCCCCGCCACCCCGCCCCAGG	4	23	chrchr17	16954845	16954868	chrchr17_16954853_3	1	-	s26_spyvegfat2	s26_spyvegfat2	GACCCCCTCCACCCCGCCTCNGG
Spy	VEGFA-T2	chrchr19	14142974	14142975	chrchr19_14142974_3	s26_spyvegfat2.sam	168204	chr19	14142974	AGCGAGGTCGAACCGGAGCCCCGGGGCGGGGTGGGGGAGCTCTCTGGGTG	1	2	3	1.41421	1	2	3	1.41421	2	0	0	0.5	GAGCTCCCCCACCCCGCCCCGGG	4	23	chrchr19	14142968	14142991	chrchr19_14142974_3	1	-	s26_spyvegfat2	s26_spyvegfat2	GACCCCCTCCACCCCGCCTCNGG
Spy	VEGFA-T2	chrchr9	126138180	126138181	chrchr9_126138180_3	s26_spyvegfat2.sam	347466	chr9	126138180	CCTCCCCGCCACACCCCTTCCTGGGGCGGGGTGGGGGGAGTGGGTGCTGG	1	2	3	1.41421	1	2	3	1.41421	0	1	0	0.5	CACTCCCCCCACCCCGCCCCAGG	4	23	chrchr9	126138174	126138197	chrchr9_126138180_3	1	-	s26_spyvegfat2	s26_spyvegfat2	GACCCCCTCCACCCCGCCTCNGG	found GuideSeq paper
Spy	VEGFA-T2	chrchr10	181429	181433	chrchr10_181433_2	s26_spyvegfat2.sam	39828	chr10	181433	CCCGAGAGGCGCCGggcggcgggaaggaggcggcaccggaggggagggcc	1	1	2	1	1	2	3	1.41421	0	0	0	2	TGCCGCCTCCTTCCCGCCGCCCG	7	23	chrchr10	181420	181443	chrchr10_181433_2	1	-	s26_spyvegfat2	s26_spyvegfat2	GACCCCCTCCACCCCGCCTCNGG	found GuideSeq paper, found hypa paper
Spy	VEGFA-T2	chrchr12	122448002	122448009	chrchr12_122448009_2	s26_spyvegfat2.sam	91057	chr12	122448009	CACGGCTGTCCCTGCACCCGCGAGGGGATGGGGGGAGTGGGGCACATGCC	1	1	2	1	1	1	2	1	0	0	0	3.5	CACTCCCCCCATCCCCTCGCGGG	7	23	chrchr12	122448000	122448023	chrchr12_122448009_2	1	-	s26_spyvegfat2	s26_spyvegfat2	GACCCCCTCCACCCCGCCTCNGG
Spy	VEGFA-T2	chrchr19	49523640	49523647	chrchr19_49523647_2	s26_spyvegfat2.sam	175897	chr19	49523647	TCCGCTCACCTGCACCGTGGGCGGGGTGAAGGGTATGGGTGGGATAATGC	1	1	2	1	1	1	2	1	1	0	0	3.5	CATACCCTTCACCCCGCCCACGG	7	23	chrchr19	49523636	49523659	chrchr19_49523647_2	1	-	s26_spyvegfat2	s26_spyvegfat2	GACCCCCTCCACCCCGCCTCNGG
Spy	VEGFA-T2	chrchr6	158195299	158195300	chrchr6_158195300_2	s26_spyvegfat2.sam	302731	chr6	158195300	gaggtgggggagtggaggaggtggggtagtggaggagggatgtgggaggg	1	1	2	1	1	1	2	1	1	0	0	0.5	CACCTCCTCCACTCCCCCACCTC	7	23	chrchr6	158195275	158195298	chrchr6_158195300_2	1	-	s26_spyvegfat2	s26_spyvegfat2	GACCCCCTCCACCCCGCCTCNGG
Spy	VEGFA-T2	chrchr7	5477128	5477129	chrchr7_5477129_2	s26_spyvegfat2.sam	307376	chr7	5477129	GTTCTCAGGTGGCTTCAGCCTGAGGTGGGGtgggggataaggagagaacc	1	1	2	1	1	1	2	1	0	0	0	0.5	CTTATCCCCCACCCCACCTCAGG	7	23	chrchr7	5477122	5477145	chrchr7_5477129_2	1	-	s26_spyvegfat2	s26_spyvegfat2	GACCCCCTCCACCCCGCCTCNGG
Spy	VEGFA-T2	chrchr1	156099077	156099083	chrchr1_156099083_2	s26_spyvegfat2.sam	25328	chr1	156099083	GTCACTCTATCCTCCTCCCTGCCTGGTGGGGGGAGGTGGGGGTGACTCCT	1	1	2	1	1	1	2	1	1	0	0	3	CACCCCCACCTCCCCCCACCAGG	6	23	chrchr1	156099079	156099102	chrchr1_156099083_2	1	-	s26_spyvegfat2	s26_spyvegfat2	GACCCCCTCCACCCCGCCTCNGG
Spy	VEGFA-T2	chrchr11	2416579	2416580	chrchr11_2416580_2	s26_spyvegfat2.sam	58376	chr11	2416580	CTGGGAAAAGTGCGTCCGCCTGGGGCGGGGCGGGGTGGGGGCAAGGAGGG	1	1	2	1	1	1	2	1	0	0	0	0.5	CCCCCACCCCGCCCCGCCCCAGG	6	23	chrchr11	2416573	2416596	chrchr11_2416580_2	1	-	s26_spyvegfat2	s26_spyvegfat2	GACCCCCTCCACCCCGCCTCNGG	found hypa paper
Spy	VEGFA-T2	chrchrX	67653794	67653796	chrchrX_67653796_2	s26_spyvegfat2.sam	359816	chrX	67653796	CCCTGCAGTCTCCCCACCACCCCGCCTGGGAGGCTGCTCTCCCAGAACGG	1	1	2	1	1	1	2	1	0	0	0	1	TCTCCCCACCACCCCGCCTGGGA	6	23	chrchrX	67653779	67653802	chrchrX_67653796_2	1	+	s26_spyvegfat2	s26_spyvegfat2	GACCCCCTCCACCCCGCCTCNGG
Spy	VEGFA-T2	chrchr1	1294272	1294273	chrchr1_1294273_2	s26_spyvegfat2.sam	239	chr1	1294273	GGGTGAGTGGCCCCTCCGCCCCACCTCTGGCCTCCCCCCACGTGAGCCAC	1	1	2	1	1	1	2	1	1	0	0	0.5	TGGCCCCTCCGCCCCACCTCTGG	5	23	chrchr1	1294255	1294278	chrchr1_1294273_2	1	+	s26_spyvegfat2	s26_spyvegfat2	GACCCCCTCCACCCCGCCTCNGG
Spy	VEGFA-T2	chrchr9	131706581	131706582	chrchr9_131706582_2	s26_spyvegfat2.sam	348360	chr9	131706582	ACACCACTCAGTGGGACACCAGAGGCGGGGTGGGGTTGGCTAAAACAAGA	1	1	2	1	1	1	2	1	2	0	0	0.5	AGCCAACCCCACCCCGCCTCTGG	5	23	chrchr9	131706575	131706598	chrchr9_131706582_2	1	-	s26_spyvegfat2	s26_spyvegfat2	GACCCCCTCCACCCCGCCTCNGG
Spy	VEGFA-T2	chrchr2	12744775	12744776	chrchr2_12744776_2	s26_spyvegfat2.sam	180317	chr2	12744776	ACTGCAGGACACACCCCACCCCACCTCAGGTGTCCTGCTGCCCCAGGCTC	1	1	2	1	1	1	2	1	0	0	0	0.5	GACACACCCCACCCCACCTCAGG	4	23	chrchr2	12744758	12744781	chrchr2_12744776_2	1	+	s26_spyvegfat2	s26_spyvegfat2	GACCCCCTCCACCCCGCCTCNGG	found GuideSeq paper, found hypa paper
Spy	VEGFA-T2	chrchr2	56010506	56010515	chrchr2_56010515_2	s26_spyvegfat2.sam	185648	chr2	56010515	CTTCTCCACCATTACCAGAGGCTGGGTAGAAGGGGGCAGAAAGGTGATCT	1	1	2	1	1	1	2	1	1	0	0	4.5	GCCCCCTTCTACCCAGCCTCTGG	4	23	chrchr2	56010504	56010527	chrchr2_56010515_2	1	-	s26_spyvegfat2	s26_spyvegfat2	GACCCCCTCCACCCCGCCTCNGG	found GuideSeq paper, found hypa paper
Spy	VEGFA-T2	chrchr8	18041542	18041546	chrchr8_18041546_2	s26_spyvegfat2.sam	325932	chr8	18041546	gctctatgctttcagggtcccggggcggggtggtgggggggtccctgttc	1	1	2	1	1	1	2	1	0	0	0	2	CCCCCCCACCACCCCGCCCCGGG	4	23	chrchr8	18041539	18041562	chrchr8_18041546_2	1	-	s26_spyvegfat2	s26_spyvegfat2	GACCCCCTCCACCCCGCCTCNGG	found hypa paper
Spy	VEGFA-T2	chrchrX	129040640	129040641	chrchrX_129040641_2	s26_spyvegfat2.sam	366458	chrX	129040641	TGTTTTGTGCCCCCCCCACCCCGCCCCCGGAACTAAATGTAGTCCGTTTA	1	1	2	1	1	1	2	1	1	0	0	0.5	TGCCCCCCCCACCCCGCCCCCGG	4	23	chrchrX	129040623	129040646	chrchrX_129040641_2	1	+	s26_spyvegfat2	s26_spyvegfat2	GACCCCCTCCACCCCGCCTCNGG	found GuideSeq paper, found hypa paper
Nuclease	guide	#BED Chromosome	BED Min.Position	BED Max.Position	BED Name	Filename	WindowIndex	Chromosome	Position	Sequence	+.mi	-.mi	bi.sum.mi	bi.geometric_mean.mi	+.total	-.total	total.sum	total.geometric_mean	primer1.mi	primer2.mi	primer.geometric_mean	position.stdev	Off-Target Sequence	Mismatches	Length	BED off-target Chromosome	BED off-target start	BED off-target end	BED off-target name	BED Score	Strand	Cells	Targetsite	Target Sequence
Slu	VEGFA-T2, 20nt	chrchr6	43738502	43738581	chrchr6_43738561_703	s17_sluvegfat2_2pm5.sam	160236	chr6	43738561	caggggccggagcccgcgcccggaggcggggTGGAGGGGGTCGGGGCTCG	275	428	703	343.074	305	495	800	388.555	192	10	43.8178	23.1118	GACCCCCTCCACCCCGCCTCCGGG	1	24	chrchr6	43738554	43738578	chrchr6_43738561_703	1	-	s17_sluvegfat2_2pm5	s17_sluvegfat2_2pm5	GACCCCCTCCACCCCGCCTCNNGG
Slu	VEGFA-T2, 20nt	chrchr5	6715110	6715135	chrchr5_6715119_300	s17_sluvegfat2_2pm5.sam	147400	chr5	6715119	CGACTCTCTACCCCTCCACCCCGCCTCCGGGCAAGTGAGGAACCCCTTGT	175	125	300	147.902	203	134	337	164.93	93	0	0	6.93654	CTACCCCTCCACCCCGCCTCCGGG	4	24	chrchr5	6715101	6715125	chrchr5_6715119_300	1	+	s17_sluvegfat2_2pm5	s17_sluvegfat2_2pm5	GACCCCCTCCACCCCGCCTCNNGG
Slu	VEGFA-T2, 20nt	chrchr17	4358733	4358770	chrchr17_4358751_227	s17_sluvegfat2_2pm5.sam	77217	chr17	4358751	CCCCACATGTGGCAGATGCCCAGAGGCGGGGTGTGGGGGGTACTTTGTGG	62	165	227	101.143	67	177	244	108.899	71	1	8.42615	9.89835	TACCCCCCACACCCCGCCTCTGGG	4	24	chrchr17	4358744	4358768	chrchr17_4358751_227	1	-	s17_sluvegfat2_2pm5	s17_sluvegfat2_2pm5	GACCCCCTCCACCCCGCCTCNNGG
Slu	VEGFA-T2, 20nt	chrchr17	40044736	40044760	chrchr17_40044756_176	s17_sluvegfat2_2pm5.sam	80767	chr17	40044756	AGCTGCTTCTACACTCAGCCCAGAGGCGGGGTGGGAGGGGCATGGGACAG	68	108	176	85.6971	77	127	204	98.8888	39	3	10.8167	6.81451	TGCCCCTCCCACCCCGCCTCTGGG	5	24	chrchr17	40044749	40044773	chrchr17_40044756_176	1	-	s17_sluvegfat2_2pm5	s17_sluvegfat2_2pm5	GACCCCCTCCACCCCGCCTCNNGG
Slu	VEGFA-T2, 20nt	chrchr2	69500833	69500838	chrchr2_69500838_58	s17_sluvegfat2_2pm5.sam	102380	chr2	69500838	CCCACCCACACCCCTCCACCCCTCCTCAAGGATACTATCAACCAAGTTCT	51	7	58	18.8944	56	8	64	21.166	19	1	4.3589	2.16025	ACACCCCTCCACCCCTCCTCAAGG	5	24	chrchr2	69500820	69500844	chrchr2_69500838_58	1	+	s17_sluvegfat2_2pm5	s17_sluvegfat2_2pm5	GACCCCCTCCACCCCGCCTCNNGG
Slu	VEGFA-T2, 20nt	chrchr1	1243070	1243082	chrchr1_1243082_39	s17_sluvegfat2_2pm5.sam	127	chr1	1243082	ccggcgcTGACCTCCCCACCCCGCCGCCGGGCACAAAGGCGACAGCGAcg	18	21	39	19.4422	22	21	43	21.4942	13	0	0	4.9558	TGACCTCCCCACCCCGCCGCCGGG	7	24	chrchr1	1243064	1243088	chrchr1_1243082_39	1	+	s17_sluvegfat2_2pm5	s17_sluvegfat2_2pm5	GACCCCCTCCACCCCGCCTCNNGG
Slu	VEGFA-T2, 20nt	chrchr7	2541828	2541846	chrchr7_2541845_27	s17_sluvegfat2_2pm5.sam	169278	chr7	2541845	GAGGGACCCAGCCTGTCCCCTGGAGGTGGGGTGTGGGGGGCCCAGCCTGT	4	23	27	9.59166	4	24	28	9.79796	4	0	0	6.2361	GGCCCCCCACACCCCACCTCCAGG	5	24	chrchr7	2541838	2541862	chrchr7_2541845_27	1	-	s17_sluvegfat2_2pm5	s17_sluvegfat2_2pm5	GACCCCCTCCACCCCGCCTCNNGG
Slu	VEGFA-T2, 20nt	chrchr10	116294254	116294257	chrchr10_116294255_23	s17_sluvegfat2_2pm5.sam	29800	chr10	116294255	GCCCTGGGCACTCATGATCCCTGAGGCGGGGTGGGGGTGGGGGGTTCCTG	5	18	23	9.48683	7	20	27	11.8322	8	0	0	1.11803	CCCCACCCCCACCCCGCCTCAGGG	5	24	chrchr10	116294248	116294272	chrchr10_116294255_23	1	-	s17_sluvegfat2_2pm5	s17_sluvegfat2_2pm5	GACCCCCTCCACCCCGCCTCNNGG
Slu	VEGFA-T2, 20nt	chrchr2	11699964	11699965	chrchr2_11699965_19	s17_sluvegfat2_2pm5.sam	98524	chr2	11699965	AGTGTGTCTCCCTCCCCACCCCACCTCTGGGTAATCTCTTCACACCTTTC	16	3	19	6.9282	18	3	21	7.34847	3	0	0	0.5	CTCCCTCCCCACCCCACCTCTGGG	6	24	chrchr2	11699947	11699971	chrchr2_11699965_19	1	+	s17_sluvegfat2_2pm5	s17_sluvegfat2_2pm5	GACCCCCTCCACCCCGCCTCNNGG
Slu	VEGFA-T2, 20nt	chrchr1	937309	937319	chrchr1_937309_16	s17_sluvegfat2_2pm5.sam	45	chr1	937309	TCGGACCGGCCCCGTAGCCCAGGAGGTGGTGTGGATGGTGTCCCCGTCCC	9	7	16	7.93725	10	9	19	9.48683	4	0	0	3.90512	GACACCATCCACACCACCTCCTGG	5	24	chrchr1	937302	937326	chrchr1_937309_16	1	-	s17_sluvegfat2_2pm5	s17_sluvegfat2_2pm5	GACCCCCTCCACCCCGCCTCNNGG
Slu	VEGFA-T2, 20nt	chrchr2	55382118	55382129	chrchr2_55382119_16	s17_sluvegfat2_2pm5.sam	101563	chr2	55382119	AACAGTGACCCTCCCCCACCCCGCCCCACGGGGAACTGTGTCCACTCCAA	10	6	16	7.74597	10	10	20	10	2	0	0	4.3229	ACCCTCCCCCACCCCGCCCCACGG	6	24	chrchr2	55382101	55382125	chrchr2_55382119_16	1	+	s17_sluvegfat2_2pm5	s17_sluvegfat2_2pm5	GACCCCCTCCACCCCGCCTCNNGG
Slu	VEGFA-T2, 20nt	chrchr7	157779556	157779565	chrchr7_157779559_14	s17_sluvegfat2_2pm5.sam	178859	chr7	157779559	GGTTTCTGACCCACTCCACCCCTCCTCCAGGACCCTCCAGAGTGAATCTG	10	4	14	6.32456	13	5	18	8.06226	3	0	0	3.49857	GACCCACTCCACCCCTCCTCCAGG	3	24	chrchr7	157779541	157779565	chrchr7_157779559_14	1	+	s17_sluvegfat2_2pm5	s17_sluvegfat2_2pm5	GACCCCCTCCACCCCGCCTCNNGG
Slu	VEGFA-T2, 20nt	chrchr13	103359365	103359366	chrchr13_103359365_13	s17_sluvegfat2_2pm5.sam	55434	chr13	103359365	taaaaggatcagtggtttccaggaggtggggttgagggggatgaataggt	1	12	13	3.4641	1	14	15	3.74166	3	0	0	0.5	ATCCCCCTCAACCCCACCTCCTGG	5	24	chrchr13	103359358	103359382	chrchr13_103359365_13	1	-	s17_sluvegfat2_2pm5	s17_sluvegfat2_2pm5	GACCCCCTCCACCCCGCCTCNNGG
Slu	VEGFA-T2, 20nt	chrchr6	145214679	145214690	chrchr6_145214680_13	s17_sluvegfat2_2pm5.sam	165746	chr6	145214680	TGGTCTCTACTCCTTCCACCCCACCTCTCGGGGGGGAAGTTCTTCTTTTT	8	5	13	6.32456	8	5	13	6.32456	6	0	0	4.96655	TACTCCTTCCACCCCACCTCTCGG	5	24	chrchr6	145214662	145214686	chrchr6_145214680_13	1	+	s17_sluvegfat2_2pm5	s17_sluvegfat2_2pm5	GACCCCCTCCACCCCGCCTCNNGG
Slu	VEGFA-T2, 20nt	chrchr18	67329514	67329519	chrchr18_67329514_12	s17_sluvegfat2_2pm5.sam	89201	chr18	67329514	acaggcatgagccaccacaccccgccTCCAGGAGCTACTCTTTATAGTCT	5	7	12	5.91608	5	9	14	6.7082	2	0	0	2.16025	GAGCCACCACACCCCGCCTCCAGG	5	24	chrchr18	67329497	67329521	chrchr18_67329514_12	1	+	s17_sluvegfat2_2pm5	s17_sluvegfat2_2pm5	GACCCCCTCCACCCCGCCTCNNGG
Slu	VEGFA-T2, 20nt	chrchr19	576208	576209	chrchr19_576208_7	s17_sluvegfat2_2pm5.sam	89778	chr19	576208	CCTGTGTGCCCTGCCCTGCCTGGAGGTGGGGTGAGGTGAGTCAGGGGCCA	2	5	7	3.16228	2	8	10	4	2	0	0	0.5	GACTCACCTCACCCCACCTCCAGG	6	24	chrchr19	576201	576225	chrchr19_576208_7	1	-	s17_sluvegfat2_2pm5	s17_sluvegfat2_2pm5	GACCCCCTCCACCCCGCCTCNNGG
Slu	VEGFA-T2, 20nt	chrchr15	69110858	69110859	chrchr15_69110859_6	s17_sluvegfat2_2pm5.sam	65691	chr15	69110859	TCCGCCACCCGCGCCCCACCCCGCCTCCAGGCAGGGGGCAGGCGTGTGGG	4	2	6	2.82843	5	2	7	3.16228	1	0	0	0.5	CCCGCGCCCCACCCCGCCTCCAGG	6	24	chrchr15	69110841	69110865	chrchr15_69110859_6	1	+	s17_sluvegfat2_2pm5	s17_sluvegfat2_2pm5	GACCCCCTCCACCCCGCCTCNNGG
Slu	VEGFA-T2, 20nt	chrchr16	68747380	68747381	chrchr16_68747381_6	s17_sluvegfat2_2pm5.sam	74956	chr16	68747381	CTGCTTACAAACCCTCCacccctcctctcggtgcccacctcccctgacct	3	3	6	3	3	3	6	3	0	0	0	0.5	CAAACCCTCCACCCCTCCTCTCGG	6	24	chrchr16	68747363	68747387	chrchr16_68747381_6	1	+	s17_sluvegfat2_2pm5	s17_sluvegfat2_2pm5	GACCCCCTCCACCCCGCCTCNNGG
Slu	VEGFA-T2, 20nt	chrchr11	124943249	124943251	chrchr11_124943249_5	s17_sluvegfat2_2pm5.sam	40765	chr11	124943249	TAGACCCAGCTATGCACAGCGGGAGGCGGGGTGGAGGGGGACAGGCTGGC	2	3	5	2.44949	2	3	5	2.44949	1	0	0	0.816497	GTCCCCCTCCACCCCGCCTCCCGC	3	24	chrchr11	124943242	124943266	chrchr11_124943249_5	1	-	s17_sluvegfat2_2pm5	s17_sluvegfat2_2pm5	GACCCCCTCCACCCCGCCTCNNGG
Slu	VEGFA-T2, 20nt	chrchr11	19527080	19527089	chrchr11_19527088_5	s17_sluvegfat2_2pm5.sam	33530	chr11	19527088	AATGAACAATTAACCATGCCTTGAGGTGGGGTGGGTCGGGTCATGCAGAT	1	4	5	2	1	4	5	2	1	0	0	4.02768	GACCCGACCCACCCCACCTCAAGG	5	24	chrchr11	19527081	19527105	chrchr11_19527088_5	1	-	s17_sluvegfat2_2pm5	s17_sluvegfat2_2pm5	GACCCCCTCCACCCCGCCTCNNGG
Slu	VEGFA-T2, 20nt	chrchr14	101334555	101334556	chrchr14_101334555_5	s17_sluvegfat2_2pm5.sam	61528	chr14	101334555	CCAGATGCTGCACCCTCCACCCAGCCTCCAGGTGAGTTCTCGTCATACCC	2	3	5	2.44949	2	3	5	2.44949	2	0	0	0.5	TGCACCCTCCACCCAGCCTCCAGG	5	24	chrchr14	101334538	101334562	chrchr14_101334555_5	1	+	s17_sluvegfat2_2pm5	s17_sluvegfat2_2pm5	GACCCCCTCCACCCCGCCTCNNGG
Slu	VEGFA-T2, 20nt	chrchr9	139001824	139001825	chrchr9_139001825_5	s17_sluvegfat2_2pm5.sam	193751	chr9	139001825	AACCGTCAGGAGGCGCGCCAGGCGGTGGGGTGGGGGGTGTTTCTGGACTG	3	2	5	2.44949	4	2	6	2.82843	1	0	0	0.5	AACACCCCCCACCCCACCGCCTGG	6	24	chrchr9	139001817	139001841	chrchr9_139001825_5	1	-	s17_sluvegfat2_2pm5	s17_sluvegfat2_2pm5	GACCCCCTCCACCCCGCCTCNNGG
Slu	VEGFA-T2, 20nt	chrchr2	47752339	47752340	chrchr2_47752340_5	s17_sluvegfat2_2pm5.sam	101224	chr2	47752340	GCTAGCAACCCCCCACACCCCCACCTCCAGGCTGTACGGAAAGGCTGGGG	3	2	5	2.44949	3	3	6	3	2	0	0	0.5	ACCCCCCACACCCCCACCTCCAGG	7	24	chrchr2	47752322	47752346	chrchr2_47752340_5	1	+	s17_sluvegfat2_2pm5	s17_sluvegfat2_2pm5	GACCCCCTCCACCCCGCCTCNNGG
Slu	VEGFA-T2, 20nt	chrchr5	108085106	108085107	chrchr5_108085107_4	s17_sluvegfat2_2pm5.sam	151980	chr5	108085107	GGTCTGGGGGCTGATGGGCGTGAGGCGGGGTGGTGGGGGGACTGTGGGCA	2	2	4	2	3	3	6	3	2	0	0	0.5	TCCCCCCACCACCCCGCCTCACGC	5	24	chrchr5	108085099	108085123	chrchr5_108085107_4	1	-	s17_sluvegfat2_2pm5	s17_sluvegfat2_2pm5	GACCCCCTCCACCCCGCCTCNNGG
Slu	VEGFA-T2, 20nt	chrchr17	27641322	27641323	chrchr17_27641323_4	s17_sluvegfat2_2pm5.sam	79426	chr17	27641323	catgagaatcgctgaacccaggaggcggagtgcagtgagccaagatcatg	2	2	4	2	4	2	6	2.82843	0	0	0	0.5	GGCTCACTGCACTCCGCCTCCTGG	6	24	chrchr17	27641315	27641339	chrchr17_27641323_4	1	-	s17_sluvegfat2_2pm5	s17_sluvegfat2_2pm5	GACCCCCTCCACCCCGCCTCNNGG
Slu	VEGFA-T2, 20nt	chrchr19	41110026	41110029	chrchr19_41110027_4	s17_sluvegfat2_2pm5.sam	94819	chr19	41110027	ACTAGGGCACCCGGACAGCCTGGAGGTGGGGTGGGAGGGGCGTGAACAAG	0	4	4	0	0	4	4	0	1	1	1	1.24722	CGCCCCTCCCACCCCACCTCCAGG	6	24	chrchr19	41110020	41110044	chrchr19_41110027_4	1	-	s17_sluvegfat2_2pm5	s17_sluvegfat2_2pm5	GACCCCCTCCACCCCGCCTCNNGG
Slu	VEGFA-T2, 20nt	chrchrX	154450479	154450480	chrchrX_154450479_3	s17_sluvegfat2_2pm5.sam	204575	chrX	154450479	gatagagaagaaaatgtgccttggggcggggtgcagtggttcatgcctgt	1	2	3	1.41421	1	2	3	1.41421	1	0	0	0.5	GAACCACTGCACCCCGCCCCAAGG	5	24	chrchrX	154450472	154450496	chrchrX_154450479_3	1	-	s17_sluvegfat2_2pm5	s17_sluvegfat2_2pm5	GACCCCCTCCACCCCGCCTCNNGG
Slu	VEGFA-T2, 20nt	chrchr17	48463975	48463976	chrchr17_48463976_2	s17_sluvegfat2_2pm5.sam	82146	chr17	48463976	tgccaagaacacaCTCCACCCAGCCTCTAGGGAACATGGGCCACTGAGAG	1	1	2	1	1	1	2	1	0	0	0	0.5	AACACACTCCACCCAGCCTCTAGG	5	24	chrchr17	48463958	48463982	chrchr17_48463976_2	1	+	s17_sluvegfat2_2pm5	s17_sluvegfat2_2pm5	GACCCCCTCCACCCCGCCTCNNGG
Slu	VEGFA-T2, 20nt	chrchr4	143767372	143767378	chrchr4_143767378_2	s17_sluvegfat2_2pm5.sam	144536	chr4	143767378	GTAATTACCTCTCCCGGAGGCGGAGTGGGGGGCGGCAGCAGCAGCAGACA	1	1	2	1	1	1	2	1	1	0	0	3	GCCGCCCCCCACTCCGCCTCCGGG	5	24	chrchr4	143767365	143767389	chrchr4_143767378_2	1	-	s17_sluvegfat2_2pm5	s17_sluvegfat2_2pm5	GACCCCCTCCACCCCGCCTCNNGG
Slu	VEGFA-T2, 20nt	chrchr5	175972212	175972213	chrchr5_175972213_2	s17_sluvegfat2_2pm5.sam	156517	chr5	175972213	tcactgcaatctccccccaccccacctccaggttcaagcgattcttgtgc	1	1	2	1	1	1	2	1	1	0	0	0.5	ATCTCCCCCCACCCCACCTCCAGG	6	24	chrchr5	175972196	175972220	chrchr5_175972213_2	1	+	s17_sluvegfat2_2pm5	s17_sluvegfat2_2pm5	GACCCCCTCCACCCCGCCTCNNGG
Slu	VEGFA-T2, 20nt	chrchr8	38325718	38325719	chrchr8_38325719_2	s17_sluvegfat2_2pm5.sam	181034	chr8	38325719	GGAGCCGGAGCTGGTGCCCCGGAGGCGGGGCGGGGGGAGGGCTCCCGTCC	1	1	2	1	1	1	2	1	1	0	0	0.5	CCCTCCCCCCGCCCCGCCTCCGGG	6	24	chrchr8	38325711	38325735	chrchr8_38325719_2	1	-	s17_sluvegfat2_2pm5	s17_sluvegfat2_2pm5	GACCCCCTCCACCCCGCCTCNNGG
Nuclease	Guide	#BED Chromosome	BED Min.Position	BED Max.Position	BED Name	Filename	WindowIndex	Chromosome	Position	Sequence	+.mi	-.mi	bi.sum.mi	bi.geometric_mean.mi	+.total	-.total	total.sum	total.geometric_mean	primer1.mi	primer2.mi	primer.geometric_mean	position.stdev	Off-Target Sequence	Mismatches	Length	BED off-target Chromosome	BED off-target start	BED off-target end	BED off-target name	BED Score	Strand	Cells	Targetsite	Target Sequence
Slu	VEGFA-T2, 22nt	chrchr6	43738516	43738600	chrchr6_43738561_336	s18_sluvegfat2_2pm14.sam	213561	chr6	43738561	caggggccggagcccgcgcccggaggcggggTGGAGGGGGTCGGGGCTCG	139	197	336	165.478	168	227	395	195.284	84	3	15.8745	21.583	GACCCCCTCCACCCCGCCTCCGGG	1	24	chrchr6	43738554	43738578	chrchr6_43738561_336	1	-	s18_sluvegfat2_2pm14	s18_sluvegfat2_2pm14	GACCCCCTCCACCCCGCCTCNNGG
Slu	VEGFA-T2, 22nt	chrchr5	6715097	6715125	chrchr5_6715119_178	s18_sluvegfat2_2pm14.sam	196410	chr5	6715119	CGACTCTCTACCCCTCCACCCCGCCTCCGGGCAAGTGAGGAACCCCTTGT	107	71	178	87.1608	122	80	202	98.7927	57	0	0	7.4782	CTACCCCTCCACCCCGCCTCCGGG	4	24	chrchr5	6715101	6715125	chrchr5_6715119_178	1	+	s18_sluvegfat2_2pm14	s18_sluvegfat2_2pm14	GACCCCCTCCACCCCGCCTCNNGG
Slu	VEGFA-T2, 22nt	chrchr17	4358726	4358753	chrchr17_4358751_84	s18_sluvegfat2_2pm14.sam	103313	chr17	4358751	CCCCACATGTGGCAGATGCCCAGAGGCGGGGTGTGGGGGGTACTTTGTGG	12	72	84	29.3939	13	85	98	33.2415	25	0	0	7.96965	TACCCCCCACACCCCGCCTCTGGG	4	24	chrchr17	4358744	4358768	chrchr17_4358751_84	1	-	s18_sluvegfat2_2pm14	s18_sluvegfat2_2pm14	GACCCCCTCCACCCCGCCTCNNGG
Slu	VEGFA-T2, 22nt	chrchr17	40044739	40044761	chrchr17_40044756_42	s18_sluvegfat2_2pm14.sam	108082	chr17	40044756	AGCTGCTTCTACACTCAGCCCAGAGGCGGGGTGGGAGGGGCATGGGACAG	18	24	42	20.7846	21	28	49	24.2487	13	0	0	7.04794	TGCCCCTCCCACCCCGCCTCTGGG	5	24	chrchr17	40044749	40044773	chrchr17_40044756_42	1	-	s18_sluvegfat2_2pm14	s18_sluvegfat2_2pm14	GACCCCCTCCACCCCGCCTCNNGG
Slu	VEGFA-T2, 22nt	chrchr1	1243067	1243082	chrchr1_1243082_34	s18_sluvegfat2_2pm14.sam	159	chr1	1243082	ccggcgcTGACCTCCCCACCCCGCCGCCGGGCACAAAGGCGACAGCGAcg	15	19	34	16.8819	17	22	39	19.3391	8	0	0	5.38888	TGACCTCCCCACCCCGCCGCCGGG	7	24	chrchr1	1243064	1243088	chrchr1_1243082_34	1	+	s18_sluvegfat2_2pm14	s18_sluvegfat2_2pm14	GACCCCCTCCACCCCGCCTCNNGG
Slu	VEGFA-T2, 22nt	chrchr2	69500837	69500849	chrchr2_69500838_16	s18_sluvegfat2_2pm14.sam	136977	chr2	69500838	CCCACCCACACCCCTCCACCCCTCCTCAAGGATACTATCAACCAAGTTCT	12	4	16	6.9282	13	4	17	7.2111	6	0	0	4.79166	ACACCCCTCCACCCCTCCTCAAGG	5	24	chrchr2	69500820	69500844	chrchr2_69500838_16	1	+	s18_sluvegfat2_2pm14	s18_sluvegfat2_2pm14	GACCCCCTCCACCCCGCCTCNNGG
Slu	VEGFA-T2, 22nt	chrchr7	157779558	157779572	chrchr7_157779559_12	s18_sluvegfat2_2pm14.sam	238799	chr7	157779559	GGTTTCTGACCCACTCCACCCCTCCTCCAGGACCCTCCAGAGTGAATCTG	8	4	12	5.65685	9	5	14	6.7082	2	0	0	5.2915	GACCCACTCCACCCCTCCTCCAGG	3	24	chrchr7	157779541	157779565	chrchr7_157779559_12	1	+	s18_sluvegfat2_2pm14	s18_sluvegfat2_2pm14	GACCCCCTCCACCCCGCCTCNNGG
Slu	VEGFA-T2, 22nt	chrchr10	116294245	116294256	chrchr10_116294255_11	s18_sluvegfat2_2pm14.sam	39793	chr10	116294255	GCCCTGGGCACTCATGATCCCTGAGGCGGGGTGGGGGTGGGGGGTTCCTG	1	10	11	3.16228	1	11	12	3.31662	0	0	0	4.96655	CCCCACCCCCACCCCGCCTCAGGG	5	24	chrchr10	116294248	116294272	chrchr10_116294255_11	1	-	s18_sluvegfat2_2pm14	s18_sluvegfat2_2pm14	GACCCCCTCCACCCCGCCTCNNGG
Slu	VEGFA-T2, 22nt	chrchr11	71948804	71948809	chrchr11_71948806_11	s18_sluvegfat2_2pm14.sam	50241	chr11	71948806	CCCTCAGCTTCCCTCCACCCCGCATCCGGGAGAGCATCCAGGAAGACCTG	4	7	11	5.2915	4	9	13	6	3	0	0	1.87083	GCTTCCCTCCACCCCGCATCCGGG	6	24	chrchr11	71948787	71948811	chrchr11_71948806_11	1	+	s18_sluvegfat2_2pm14	s18_sluvegfat2_2pm14	GACCCCCTCCACCCCGCCTCNNGG
Slu	VEGFA-T2, 22nt	chrchr9	37990375	37990383	chrchr9_37990376_10	s18_sluvegfat2_2pm14.sam	250560	chr9	37990376	GTGCTCAGGCTCACCCCACCCCACCTCTGGGGGTCAAGTTCCAGTCGAAT	6	4	10	4.89898	6	6	12	6	4	0	0	3.55903	GGCTCACCCCACCCCACCTCTGGG	6	24	chrchr9	37990358	37990382	chrchr9_37990376_10	1	+	s18_sluvegfat2_2pm14	s18_sluvegfat2_2pm14	GACCCCCTCCACCCCGCCTCNNGG
Slu	VEGFA-T2, 22nt	chrchr6	43337336	43337343	chrchr6_43337336_7	s18_sluvegfat2_2pm14.sam	213471	chr6	43337336	ACGCGTCCGACACACCCCCCCCCGCCTCCGGGGTTCCCCGCTCCTCCACT	4	3	7	3.4641	6	3	9	4.24264	4	0	0	3.09121	GACACACCCCCCCCCGCCTCCGGG	5	24	chrchr6	43337319	43337343	chrchr6_43337336_7	1	+	s18_sluvegfat2_2pm14	s18_sluvegfat2_2pm14	GACCCCCTCCACCCCGCCTCNNGG
Slu	VEGFA-T2, 22nt	chrchr13	103359365	103359370	chrchr13_103359365_4	s18_sluvegfat2_2pm14.sam	74577	chr13	103359365	taaaaggatcagtggtttccaggaggtggggttgagggggatgaataggt	2	2	4	2	2	2	4	2	0	0	0	2.16025	ATCCCCCTCAACCCCACCTCCTGG	5	24	chrchr13	103359358	103359382	chrchr13_103359365_4	1	-	s18_sluvegfat2_2pm14	s18_sluvegfat2_2pm14	GACCCCCTCCACCCCGCCTCNNGG
Slu	VEGFA-T2, 22nt	chrchr20	61687915	61687917	chrchr20_61687917_4	s18_sluvegfat2_2pm14.sam	156565	chr20	61687917	CTTTTGGTCCCCCTCCCCTCGACCGCCAGGAGCCGCTGTGGATCGAGTTG	2	2	4	2	3	2	5	2.44949	1	0	0	1	GTCCCCCTCCCCTCGACCGCCAGG	7	24	chrchr20	61687898	61687922	chrchr20_61687917_4	1	+	s18_sluvegfat2_2pm14	s18_sluvegfat2_2pm14	GACCCCCTCCACCCCGCCTCNNGG
Slu	VEGFA-T2, 22nt	chrchr14	65414504	65414505	chrchr14_65414505_2	s18_sluvegfat2_2pm14.sam	78845	chr14	65414505	TGTAGCCTTTGGCCCACCCACGAGGCAGGGTGGAGGGTTCTTCCTGGATC	1	1	2	1	1	1	2	1	1	0	0	0.5	AGAACCCTCCACCCTGCCTCGTGG	6	24	chrchr14	65414497	65414521	chrchr14_65414505_2	1	-	s18_sluvegfat2_2pm14	s18_sluvegfat2_2pm14	GACCCCCTCCACCCCGCCTCNNGG
Slu	VEGFA-T2, 22nt	chrchr19	54932367	54932367	chrchr19_54932367_2	s18_sluvegfat2_2pm14.sam	129775	chr19	54932367	TGGGAGGGGTGGATAAGAAGGCGAGGTGGAGGGGATGGGGTGGGAGGGGA	1	1	2	1	2	1	3	1.41421	0	0	0	0	CATCCCCTCCACCTCGCCTTCTTA	7	24	chrchr19	54932355	54932379	chrchr19_54932367_2	1	-	s18_sluvegfat2_2pm14	s18_sluvegfat2_2pm14	GACCCCCTCCACCCCGCCTCNNGG
Slu	VEGFA-T2, 22nt	chrchr3	49402334	49402335	chrchr3_49402335_2	s18_sluvegfat2_2pm14.sam	171993	chr3	49402335	agaagaagtgcttgaacccgggaggcggagtgcagtgagctgagatcgca	1	1	2	1	1	1	2	1	0	0	0	0.5	AGCTCACTGCACTCCGCCTCCCGG	7	24	chrchr3	49402327	49402351	chrchr3_49402335_2	1	-	s18_sluvegfat2_2pm14	s18_sluvegfat2_2pm14	GACCCCCTCCACCCCGCCTCNNGG
Nuclease	Guide	#BED Chromosome	BED Min.Position	BED Max.Position	BED Name	Filename	WindowIndex	Chromosome	Position	Sequence	+.mi	-.mi	bi.sum.mi	bi.geometric_mean.mi	+.total	-.total	total.sum	total.geometric_mean	primer1.mi	primer2.mi	primer.geometric_mean	position.stdev	Off-Target Sequence	Mismatches	Length	BED off-target Chromosome	BED off-target start	BED off-target end	BED off-target name	BED Score	Strand	Cells	Targetsite	Target Sequence
sRGN3.1	VEGFA-T2, 20nt	chrchr6	43738497	43738603	chrchr6_43738562_863	s19_gs1vegfat2_2pm5.sam	178425	chr6	43738562	aggggccggagcccgcgcccggaggcggggTGGAGGGGGTCGGGGCTCGC	427	436	863	431.477	513	551	1064	531.661	222	14	55.7494	28.5612	GACCCCCTCCACCCCGCCTCCGGG	1	24	chrchr6	43738554	43738578	chrchr6_43738562_863	1	-	s19_gs1vegfat2_2pm5	s19_gs1vegfat2_2pm5	GACCCCCTCCACCCCGCCTCNNGG
sRGN3.1	VEGFA-T2, 20nt	chrchr17	4358738	4358752	chrchr17_4358751_88	s19_gs1vegfat2_2pm5.sam	86126	chr17	4358751	CCCCACATGTGGCAGATGCCCAGAGGCGGGGTGTGGGGGGTACTTTGTGG	30	58	88	41.7133	37	73	110	51.9711	19	0	0	4.05093	TACCCCCCACACCCCGCCTCTGGG	4	24	chrchr17	4358744	4358768	chrchr17_4358751_88	1	-	s19_gs1vegfat2_2pm5	s19_gs1vegfat2_2pm5	GACCCCCTCCACCCCGCCTCNNGG
sRGN3.1	VEGFA-T2, 20nt	chrchr5	6715097	6715120	chrchr5_6715119_49	s19_gs1vegfat2_2pm5.sam	163886	chr5	6715119	CGACTCTCTACCCCTCCACCCCGCCTCCGGGCAAGTGAGGAACCCCTTGT	22	27	49	24.3721	28	42	70	34.2929	11	0	0	8.27479	CTACCCCTCCACCCCGCCTCCGGG	4	24	chrchr5	6715101	6715125	chrchr5_6715119_49	1	+	s19_gs1vegfat2_2pm5	s19_gs1vegfat2_2pm5	GACCCCCTCCACCCCGCCTCNNGG
Nuclease	Guide	#BED Chromosome	BED Min.Position	BED Max.Position	BED Name	Filename	WindowIndex	Chromosome	Position	Sequence	+.mi	-.mi	bi.sum.mi	bi.geometric_mean.mi	+.total	-.total	total.sum	total.geometric_mean	primer1.mi	primer2.mi	primer.geometric_mean	position.stdev	Off-Target Sequence	Mismatches	Length	BED off-target Chromosome	BED off-target start	BED off-target end	BED off-target name	BED Score	Strand	Cells	Targetsite	Target Sequence
sRGN3.1	VEGFA-T2, 22nt	chrchr6	43738489	43738591	chrchr6_43738562_700	s20_gs1vegfat2_2pm14.sam	181951	chr6	43738562	aggggccggagcccgcgcccggaggcggggTGGAGGGGGTCGGGGCTCGC	349	351	700	349.999	414	394	808	403.876	190	7	36.4692	27.7308	GACCCCCTCCACCCCGCCTCCGGG	1	24	chrchr6	43738554	43738578	chrchr6_43738562_700	1	-	s20_gs1vegfat2_2pm14	s20_gs1vegfat2_2pm14	GACCCCCTCCACCCCGCCTCNNGG
sRGN3.1	VEGFA-T2, 22nt	chrchr17	4358737	4358757	chrchr17_4358751_45	s20_gs1vegfat2_2pm14.sam	88212	chr17	4358751	CCCCACATGTGGCAGATGCCCAGAGGCGGGGTGTGGGGGGTACTTTGTGG	10	35	45	18.7083	12	41	53	22.1811	8	0	0	5.78205	TACCCCCCACACCCCGCCTCTGGG	4	24	chrchr17	4358744	4358768	chrchr17_4358751_45	1	-	s20_gs1vegfat2_2pm14	s20_gs1vegfat2_2pm14	GACCCCCTCCACCCCGCCTCNNGG
sRGN3.1	VEGFA-T2, 22nt	chrchr5	6715118	6715124	chrchr5_6715119_32	s20_gs1vegfat2_2pm14.sam	167468	chr5	6715119	CGACTCTCTACCCCTCCACCCCGCCTCCGGGCAAGTGAGGAACCCCTTGT	19	13	32	15.7162	24	16	40	19.5959	5	1	2.23607	2.38485	CTACCCCTCCACCCCGCCTCCGGG	4	24	chrchr5	6715101	6715125	chrchr5_6715119_32	1	+	s20_gs1vegfat2_2pm14	s20_gs1vegfat2_2pm14	GACCCCCTCCACCCCGCCTCNNGG
Nuclease	guide	#BED Chromosome	BED Min.Position	BED Max.Position	BED Name	Filename	WindowIndex	Chromosome	Position	Sequence	+.mi	-.mi	bi.sum.mi	bi.geometric_mean.mi	+.total	-.total	total.sum	total.geometric_mean	primer1.mi	primer2.mi	primer.geometric_mean	position.stdev	Off-Target Sequence	Mismatches	Length	BED off-target Chromosome	BED off-target start	BED off-target end	BED off-target name	BED Score	Strand	Cells	Targetsite	Target Sequence
Spy	R01	chrchr11	5248153	5248207	chrchr11_5248181_795	s24_spyr01_34.sam	62423	chr11	5248181	AACCTGCCCAGGGCCTCACCACCAACTTCATCCACGTTCACCTTGCCCCA	453	342	795	393.606	475	366	841	416.953	248	10	49.7996	13.8677	GTGAACGTGGATGAAGTTGGTGG	0	23	chrchr11	5248174	5248197	chrchr11_5248181_795	1	-	s24_spyr01_34	s24_spyr01_34	GTGAACGTGGATGAAGTTGGNGG
Spy	R01	chrchr5	77278972	77279003	chrchr5_77278980_269	s24_spyr01_34.sam	290529	chr5	77278980	tcctttacaggaacatggatgaagttggaggccattattcttagcaaact	164	105	269	131.225	166	110	276	135.13	99	3	17.2337	7.85861	AGGAACATGGATGAAGTTGGAGG	3	23	chrchr5	77278963	77278986	chrchr5_77278980_269	1	+	s24_spyr01_34	s24_spyr01_34	GTGAACGTGGATGAAGTTGGNGG
Spy	R01	chrchr4	36043500	36043525	chrchr4_36043509_180	s24_spyr01_34.sam	270765	chr4	36043509	tcttttgtgggaacatggatgaagttggaggctattattctcagcaaact	130	50	180	80.6226	134	51	185	82.668	54	5	16.4317	7.44237	GGGAACATGGATGAAGTTGGAGG	2	23	chrchr4	36043492	36043515	chrchr4_36043509_180	1	+	s24_spyr01_34	s24_spyr01_34	GTGAACGTGGATGAAGTTGGNGG
Spy	R01	chrchr9	91958542	91958562	chrchr9_91958554_139	s24_spyr01_34.sam	365120	chr9	91958554	ttagtttgctaaggatggcctccaactccatccacgttcctacaaaggac	74	65	139	69.3542	77	67	144	71.8262	43	1	6.55744	5.44545	AGGAACGTGGATGGAGTTGGAGG	3	23	chrchr9	91958547	91958570	chrchr9_91958554_139	1	-	s24_spyr01_34	s24_spyr01_34	GTGAACGTGGATGAAGTTGGNGG
Spy	R01	chrchr2	104339439	104339461	chrchr2_104339448_108	s24_spyr01_34.sam	201767	chr2	104339448	tcctttgcaggaacatggatgaagttggaggccattatccttagcaactt	73	35	108	50.547	74	35	109	50.892	27	1	5.19615	6.84178	AGGAACATGGATGAAGTTGGAGG	3	23	chrchr2	104339431	104339454	chrchr2_104339448_108	1	+	s24_spyr01_34	s24_spyr01_34	GTGAACGTGGATGAAGTTGGNGG
Spy	R01	chrchr15	89112207	89112244	chrchr15_89112225_101	s24_spyr01_34.sam	132248	chr15	89112225	tcctttgcaagaacgtggatggagttggaggccacgatcctcagcaaact	63	38	101	48.9285	68	40	108	52.1536	31	0	0	9.93177	AAGAACGTGGATGGAGTTGGAGG	3	23	chrchr15	89112208	89112231	chrchr15_89112225_101	1	+	s24_spyr01_34	s24_spyr01_34	GTGAACGTGGATGAAGTTGGNGG
Spy	R01	chrchr14	97573876	97573895	chrchr14_97573881_76	s24_spyr01_34.sam	117727	chr14	97573881	tcttttgtgggaacatggatgaagttggaggtcattattcttagcaaact	34	42	76	37.7889	36	42	78	38.8844	28	2	7.48331	5.54757	GGGAACATGGATGAAGTTGGAGG	2	23	chrchr14	97573864	97573887	chrchr14_97573881_76	1	+	s24_spyr01_34	s24_spyr01_34	GTGAACGTGGATGAAGTTGGNGG
Spy	R01	chrchr13	74651071	74651086	chrchr13_74651081_70	s24_spyr01_34.sam	103385	chr13	74651081	gtttgctgaggatcacagcctccagcttcatccatgttcccacaaaagac	42	28	70	34.2929	42	29	71	34.8999	30	1	5.47723	4.93964	GGGAACATGGATGAAGCTGGAGG	3	23	chrchr13	74651074	74651097	chrchr13_74651081_70	1	-	s24_spyr01_34	s24_spyr01_34	GTGAACGTGGATGAAGTTGGNGG
Spy	R01	chrchr13	84213281	84213294	chrchr13_84213292_53	s24_spyr01_34.sam	104792	chr13	84213292	tggctcatttcataaattcctccaacttcatccattttcacataaacaac	13	40	53	22.8035	13	40	53	22.8035	13	0	0	4.70744	GTGAAAATGGATGAAGTTGGAGG	2	23	chrchr13	84213285	84213308	chrchr13_84213292_53	1	-	s24_spyr01_34	s24_spyr01_34	GTGAACGTGGATGAAGTTGGNGG
Spy	R01	chrchr2	116826867	116826869	chrchr2_116826868_19	s24_spyr01_34.sam	203154	chr2	116826868	tcttttgagggaacgtggatgaagctggaggctgttatccctagcaaact	6	13	19	8.83176	6	13	19	8.83176	6	1	2.44949	0.816497	GGGAACGTGGATGAAGCTGGAGG	2	23	chrchr2	116826851	116826874	chrchr2_116826868_19	1	+	s24_spyr01_34	s24_spyr01_34	GTGAACGTGGATGAAGTTGGNGG
Spy	R01	chrchr7	98398053	98398055	chrchr7_98398054_18	s24_spyr01_34.sam	337749	chr7	98398054	gtttgctgagaataatagcctccagcttcatccatgttctcgcaaaagac	9	9	18	9	9	9	18	9	9	0	0	0.816497	GAGAACATGGATGAAGCTGGAGG	3	23	chrchr7	98398047	98398070	chrchr7_98398054_18	1	-	s24_spyr01_34	s24_spyr01_34	GTGAACGTGGATGAAGTTGGNGG
Spy	R01	chrchr10	64085167	64085177	chrchr10_64085168_13	s24_spyr01_34.sam	49246	chr10	64085168	ccctttgcaggaacatggatggagttggaggctattatctttagcaaact	4	9	13	6	4	9	13	6	3	0	0	3.96074	AGGAACATGGATGGAGTTGGAGG	4	23	chrchr10	64085151	64085174	chrchr10_64085168_13	1	+	s24_spyr01_34	s24_spyr01_34	GTGAACGTGGATGAAGTTGGNGG	m2
Spy	R01	chrchr4	162915342	162915343	chrchr4_162915343_12	s24_spyr01_34.sam	280306	chr4	162915343	ttagtttgctaataatggcctccaactccatccacgttcctgcaaaagac	9	3	12	5.19615	9	3	12	5.19615	4	0	0	0.5	AGGAACGTGGATGGAGTTGGAGG	3	23	chrchr4	162915336	162915359	chrchr4_162915343_12	1	-	s24_spyr01_34	s24_spyr01_34	GTGAACGTGGATGAAGTTGGNGG
Spy	R01	chrchr15	85990898	85990905	chrchr15_85990900_11	s24_spyr01_34.sam	131576	chr15	85990900	atttgctgaggataatagcctccagcttcatccatgttcccagagaagac	7	4	11	5.2915	8	4	12	5.65685	4	0	0	2.69258	GGGAACATGGATGAAGCTGGAGG	3	23	chrchr15	85990893	85990916	chrchr15_85990900_11	1	-	s24_spyr01_34	s24_spyr01_34	GTGAACGTGGATGAAGTTGGNGG
Spy	R01	chrchr10	133434220	133434222	chrchr10_133434221_10	s24_spyr01_34.sam	60291	chr10	133434221	tctttttcaggaacatggatgaagctggaggctattatccttggcaaact	3	7	10	4.58258	3	7	10	4.58258	2	0	0	0.816497	AGGAACATGGATGAAGCTGGAGG	4	23	chrchr10	133434204	133434227	chrchr10_133434221_10	1	+	s24_spyr01_34	s24_spyr01_34	GTGAACGTGGATGAAGTTGGNGG	m1
Spy	R01	chrchr6	129746877	129746877	chrchr6_129746877_10	s24_spyr01_34.sam	317697	chr6	129746877	gtttgctaagaataatggcctccaactccatccatgttcctgcaaaggac	8	2	10	4	8	2	10	4	5	1	2.23607	0	AGGAACATGGATGGAGTTGGAGG	4	23	chrchr6	129746870	129746893	chrchr6_129746877_10	1	-	s24_spyr01_34	s24_spyr01_34	GTGAACGTGGATGAAGTTGGNGG	m2
Spy	R01	chrchr5	101201816	101201826	chrchr5_101201825_9	s24_spyr01_34.sam	292418	chr5	101201825	ttctttgcaagaacatggatgaagctggaggacattatttttaggaaact	2	7	9	3.74166	2	8	10	4	4	0	0	3.90512	AAGAACATGGATGAAGCTGGAGG	4	23	chrchr5	101201808	101201831	chrchr5_101201825_9	1	+	s24_spyr01_34	s24_spyr01_34	GTGAACGTGGATGAAGTTGGNGG
Spy	R01	chrchr10	6836931	6836932	chrchr10_6836931_8	s24_spyr01_34.sam	43129	chr10	6836931	tcttgtgcaggaacatggatgaagctggaggccattatcgttagcaaatg	6	2	8	3.4641	7	2	9	3.74166	3	0	0	0.5	AGGAACATGGATGAAGCTGGAGG	4	23	chrchr10	6836914	6836937	chrchr10_6836931_8	1	+	s24_spyr01_34	s24_spyr01_34	GTGAACGTGGATGAAGTTGGNGG	m1
Spy	R01	chrchr15	71935947	71935948	chrchr15_71935948_8	s24_spyr01_34.sam	127454	chr15	71935948	gtttgctaaggttgacggcctccagcttcatccatgttcctgcaaaggac	4	4	8	4	4	4	8	4	2	0	0	0.5	AGGAACATGGATGAAGCTGGAGG	4	23	chrchr15	71935941	71935964	chrchr15_71935948_8	1	-	s24_spyr01_34	s24_spyr01_34	GTGAACGTGGATGAAGTTGGNGG	m1
Spy	R01	chrchrX	36858908	36858909	chrchrX_36858909_8	s24_spyr01_34.sam	380325	chrX	36858909	gtttgctaaggaaaatagcctccagcttcatccatgttcctgcaaaaaaA	7	1	8	2.64575	7	1	8	2.64575	2	0	0	0.5	AGGAACATGGATGAAGCTGGAGG	4	23	chrchrX	36858902	36858925	chrchrX_36858909_8	1	-	s24_spyr01_34	s24_spyr01_34	GTGAACGTGGATGAAGTTGGNGG	m1
Spy	R01	chrchr13	74887538	74887542	chrchr13_74887539_7	s24_spyr01_34.sam	103448	chr13	74887539	gtttgctaagaataatgacccccagcttcatccatgttcctgcaaaagac	4	3	7	3.4641	4	3	7	3.4641	1	0	0	1.69967	AGGAACATGGATGAAGCTGGGGG	4	23	chrchr13	74887532	74887555	chrchr13_74887539_7	1	-	s24_spyr01_34	s24_spyr01_34	GTGAACGTGGATGAAGTTGGNGG	m1
Spy	R01	chrchr13	108384048	108384049	chrchr13_108384049_7	s24_spyr01_34.sam	106991	chr13	108384049	gtttgctaaggatgatggcctccagcttcatccatgttcctgcaaaggac	5	2	7	3.16228	5	2	7	3.16228	4	0	0	0.5	AGGAACATGGATGAAGCTGGAGG	4	23	chrchr13	108384042	108384065	chrchr13_108384049_7	1	-	s24_spyr01_34	s24_spyr01_34	GTGAACGTGGATGAAGTTGGNGG	m1
Spy	R01	chrchr5	67342580	67342581	chrchr5_67342580_7	s24_spyr01_34.sam	289566	chr5	67342580	ttctctgcaggaacatggatgaagctggaggccattatcttagtaaacga	4	3	7	3.4641	4	3	7	3.4641	3	0	0	0.5	AGGAACATGGATGAAGCTGGAGG	4	23	chrchr5	67342563	67342586	chrchr5_67342580_7	1	+	s24_spyr01_34	s24_spyr01_34	GTGAACGTGGATGAAGTTGGNGG	m1
Spy	R01	chrchr10	90849420	90849420	chrchr10_90849420_6	s24_spyr01_34.sam	53262	chr10	90849420	acttaggataatggcctccctccaactccatccatgttCTCTCTCttttt	3	3	6	3	3	3	6	3	4	0	0	0	GAGAACATGGATGGAGTTGGAGG	3	23	chrchr10	90849413	90849436	chrchr10_90849420_6	1	-	s24_spyr01_34	s24_spyr01_34	GTGAACGTGGATGAAGTTGGNGG
Spy	R01	chrchr10	114331606	114331612	chrchr10_114331612_6	s24_spyr01_34.sam	56795	chr10	114331612	tcctttgcaggaacgtggatgaagctggaggtcattatcctaaatgaaca	1	5	6	2.23607	1	5	6	2.23607	2	0	0	3	AGGAACGTGGATGAAGCTGGAGG	3	23	chrchr10	114331595	114331618	chrchr10_114331612_6	1	+	s24_spyr01_34	s24_spyr01_34	GTGAACGTGGATGAAGTTGGNGG
Spy	R01	chrchr11	5255593	5255593	chrchr11_5255593_6	s24_spyr01_34.sam	62429	chr11	5255593	AACCTGCCCAGGGCCTCACCACCAACTGCATCCACGTTCACTTTGCCCCA	5	1	6	2.23607	6	1	7	2.44949	2	0	0	0	GTGAACGTGGATGCAGTTGGTGG	1	23	chrchr11	5255586	5255609	chrchr11_5255593_6	1	-	s24_spyr01_34	s24_spyr01_34	GTGAACGTGGATGAAGTTGGNGG
Spy	R01	chrchr11	112545881	112545882	chrchr11_112545881_6	s24_spyr01_34.sam	76361	chr11	112545881	tccttcgtaggaacatggatgaagctggaggcctgagcaaactagcacag	2	4	6	2.82843	2	4	6	2.82843	2	0	0	0.5	AGGAACATGGATGAAGCTGGAGG	4	23	chrchr11	112545864	112545887	chrchr11_112545881_6	1	+	s24_spyr01_34	s24_spyr01_34	GTGAACGTGGATGAAGTTGGNGG	m1
Spy	R01	chrchr19	41579108	41579110	chrchr19_41579108_6	s24_spyr01_34.sam	183504	chr19	41579108	gccctttgcagaacatggatgaagctggaggccattatctttagcaaact	3	3	6	3	3	3	6	3	1	0	0	0.816497	CAGAACATGGATGAAGCTGGAGG	4	23	chrchr19	41579091	41579114	chrchr19_41579108_6	1	+	s24_spyr01_34	s24_spyr01_34	GTGAACGTGGATGAAGTTGGNGG
Spy	R01	chrchr3	39215381	39215381	chrchr3_39215381_6	s24_spyr01_34.sam	247255	chr3	39215381	gtttgctaaggataatagcctccagcttcatccatgttcctgcaaagggc	5	1	6	2.23607	5	1	6	2.23607	2	0	0	0	AGGAACATGGATGAAGCTGGAGG	4	23	chrchr3	39215374	39215397	chrchr3_39215381_6	1	-	s24_spyr01_34	s24_spyr01_34	GTGAACGTGGATGAAGTTGGNGG	m1
Spy	R01	chrchr3	151242273	151242281	chrchr3_151242280_6	s24_spyr01_34.sam	260599	chr3	151242280	tcttttgcaggaacatggatgaagctggaggctatcatcctaagcaaact	2	4	6	2.82843	2	4	6	2.82843	2	0	0	3.11247	AGGAACATGGATGAAGCTGGAGG	4	23	chrchr3	151242263	151242286	chrchr3_151242280_6	1	+	s24_spyr01_34	s24_spyr01_34	GTGAACGTGGATGAAGTTGGNGG	m1
Spy	R01	chrchr8	50453424	50453424	chrchr8_50453424_6	s24_spyr01_34.sam	351064	chr8	50453424	atttgctaaggataatgacctccagcttcatccatgttcctgcaaaggac	3	3	6	3	4	3	7	3.4641	2	0	0	0	AGGAACATGGATGAAGCTGGAGG	4	23	chrchr8	50453417	50453440	chrchr8_50453424_6	1	-	s24_spyr01_34	s24_spyr01_34	GTGAACGTGGATGAAGTTGGNGG	m1
Spy	R01	chrchr1	107257634	107257645	chrchr1_107257634_5	s24_spyr01_34.sam	21720	chr1	107257634	aatttgcttaggattacagcctccagcttcatccatgttcttgcaaagga	1	4	5	2	1	4	5	2	1	0	0	4.96655	AAGAACATGGATGAAGCTGGAGG	4	23	chrchr1	107257628	107257651	chrchr1_107257634_5	1	-	s24_spyr01_34	s24_spyr01_34	GTGAACGTGGATGAAGTTGGNGG
Spy	R01	chrchr13	84031328	84031330	chrchr13_84031329_5	s24_spyr01_34.sam	104774	chr13	84031329	agataataaagataatagcctccagcttcatccatgttcctgcaaaagac	3	2	5	2.44949	3	2	5	2.44949	0	0	0	0.816497	AGGAACATGGATGAAGCTGGAGG	4	23	chrchr13	84031322	84031345	chrchr13_84031329_5	1	-	s24_spyr01_34	s24_spyr01_34	GTGAACGTGGATGAAGTTGGNGG	m1
Spy	R01	chrchr22	17222652	17222661	chrchr22_17222661_5	s24_spyr01_34.sam	233565	chr22	17222661	gtttgataaggataatggcctccaacttcatccatgtcctcacaaaggac	1	4	5	2	1	4	5	2	3	0	0	4.5	GAGGACATGGATGAAGTTGGAGG	3	23	chrchr22	17222654	17222677	chrchr22_17222661_5	1	-	s24_spyr01_34	s24_spyr01_34	GTGAACGTGGATGAAGTTGGNGG
Spy	R01	chrchr8	82687879	82687879	chrchr8_82687879_5	s24_spyr01_34.sam	353505	chr8	82687879	gtttgctaaggataatagcctccaactccatccatgtttacacaaaagac	3	2	5	2.44949	3	2	5	2.44949	5	0	0	0	GTAAACATGGATGGAGTTGGAGG	3	23	chrchr8	82687872	82687895	chrchr8_82687879_5	1	-	s24_spyr01_34	s24_spyr01_34	GTGAACGTGGATGAAGTTGGNGG
Spy	R01	chrchr9	76767421	76767423	chrchr9_76767421_5	s24_spyr01_34.sam	363335	chr9	76767421	gtttgctaatggatatgacctccagcttcatccatgttcctgcaaaggat	4	1	5	2	4	1	5	2	2	0	0	1	AGGAACATGGATGAAGCTGGAGG	4	23	chrchr9	76767414	76767437	chrchr9_76767421_5	1	-	s24_spyr01_34	s24_spyr01_34	GTGAACGTGGATGAAGTTGGNGG	m1
Spy	R01	chrchrX	81819172	81819172	chrchrX_81819172_5	s24_spyr01_34.sam	385869	chrX	81819172	gtctttgtgggaacatggatgaagctgggggctactattcttagcaaact	1	4	5	2	1	4	5	2	0	0	0	0	GGGAACATGGATGAAGCTGGGGG	3	23	chrchrX	81819155	81819178	chrchrX_81819172_5	1	+	s24_spyr01_34	s24_spyr01_34	GTGAACGTGGATGAAGTTGGNGG
Spy	R01	chrchrX	115359985	115359985	chrchrX_115359985_5	s24_spyr01_34.sam	389358	chrX	115359985	actttggcaggaacatggatggagttggaggcaattatccttagaaaact	3	2	5	2.44949	3	2	5	2.44949	1	0	0	0	AGGAACATGGATGGAGTTGGAGG	4	23	chrchrX	115359968	115359991	chrchrX_115359985_5	1	+	s24_spyr01_34	s24_spyr01_34	GTGAACGTGGATGAAGTTGGNGG	m2
Spy	R01	chrchrX	124374269	124374269	chrchrX_124374269_5	s24_spyr01_34.sam	390509	chrX	124374269	ttctttgcaggaacatggatgaagctggaggtcattattcttagcaaact	2	3	5	2.44949	2	3	5	2.44949	2	0	0	0	AGGAACATGGATGAAGCTGGAGG	4	23	chrchrX	124374252	124374275	chrchrX_124374269_5	1	+	s24_spyr01_34	s24_spyr01_34	GTGAACGTGGATGAAGTTGGNGG	m1
Spy	R01	chrchr1	68707063	68707064	chrchr1_68707063_4	s24_spyr01_34.sam	17442	chr1	68707063	tcctttgcaggaacatggatggagttggtggccattatcatttgcaaact	2	2	4	2	2	2	4	2	1	0	0	0.5	AGGAACATGGATGGAGTTGGTGG	4	23	chrchr1	68707046	68707069	chrchr1_68707063_4	1	+	s24_spyr01_34	s24_spyr01_34	GTGAACGTGGATGAAGTTGGNGG	m2
Spy	R01	chrchr1	77722637	77722647	chrchr1_77722647_4	s24_spyr01_34.sam	18317	chr1	77722647	gtttgctaaggatgatggcctccaactccatccatgttcctgcaaaggac	2	2	4	2	2	2	4	2	0	1	0	5	AGGAACATGGATGGAGTTGGAGG	4	23	chrchr1	77722640	77722663	chrchr1_77722647_4	1	-	s24_spyr01_34	s24_spyr01_34	GTGAACGTGGATGAAGTTGGNGG	m2
Spy	R01	chrchr1	187156576	187156576	chrchr1_187156576_4	s24_spyr01_34.sam	32355	chr1	187156576	tcttttgtgggaacatggatgaagttggaggctattatactaagcaaact	3	1	4	1.73205	3	1	4	1.73205	0	0	0	0	GGGAACATGGATGAAGTTGGAGG	2	23	chrchr1	187156559	187156582	chrchr1_187156576_4	1	+	s24_spyr01_34	s24_spyr01_34	GTGAACGTGGATGAAGTTGGNGG
Spy	R01	chrchr12	60863173	60863173	chrchr12_60863173_4	s24_spyr01_34.sam	88526	chr12	60863173	gtttgctgagaataatggcctccagcttcatccatgttctttcagtggac	3	1	4	1.73205	3	1	4	1.73205	1	0	0	0	AAGAACATGGATGAAGCTGGAGG	4	23	chrchr12	60863166	60863189	chrchr12_60863173_4	1	-	s24_spyr01_34	s24_spyr01_34	GTGAACGTGGATGAAGTTGGNGG
Spy	R01	chrchr13	74429525	74429532	chrchr13_74429525_4	s24_spyr01_34.sam	103357	chr13	74429525	gttcgcttaggataatgacctccaacttcatccatgttgctacaaaggcc	2	2	4	2	2	2	4	2	2	0	0	3.5	AGCAACATGGATGAAGTTGGAGG	4	23	chrchr13	74429518	74429541	chrchr13_74429525_4	1	-	s24_spyr01_34	s24_spyr01_34	GTGAACGTGGATGAAGTTGGNGG
Spy	R01	chrchr13	79398976	79398977	chrchr13_79398977_4	s24_spyr01_34.sam	104303	chr13	79398977	gtttgctaaggataatggcctccagcttcatccatgttcctgcaaaggac	3	1	4	1.73205	3	1	4	1.73205	1	0	0	0.5	AGGAACATGGATGAAGCTGGAGG	4	23	chrchr13	79398970	79398993	chrchr13_79398977_4	1	-	s24_spyr01_34	s24_spyr01_34	GTGAACGTGGATGAAGTTGGNGG	m1
Spy	R01	chrchr13	87505837	87505843	chrchr13_87505837_4	s24_spyr01_34.sam	104991	chr13	87505837	tcctttgcaagaacatggatggagttggaggtcattattgttagtaaact	1	3	4	1.73205	1	3	4	1.73205	1	0	0	3	AAGAACATGGATGGAGTTGGAGG	4	23	chrchr13	87505820	87505843	chrchr13_87505837_4	1	+	s24_spyr01_34	s24_spyr01_34	GTGAACGTGGATGAAGTTGGNGG
Spy	R01	chrchr15	84451339	84451340	chrchr15_84451339_4	s24_spyr01_34.sam	131242	chr15	84451339	tcttgtgcaggaacatggatgaagctggaggccattatctttagcaaacc	2	2	4	2	2	2	4	2	2	0	0	0.5	AGGAACATGGATGAAGCTGGAGG	4	23	chrchr15	84451322	84451345	chrchr15_84451339_4	1	+	s24_spyr01_34	s24_spyr01_34	GTGAACGTGGATGAAGTTGGNGG	m1
Spy	R01	chrchr19	49943168	49943177	chrchr19_49943177_4	s24_spyr01_34.sam	186103	chr19	49943177	CTGCCACCCCCCAGCCCCCTCCACCAGCACGTCTCTTTCTCTCTCTCTCA	2	2	4	2	2	2	4	2	1	0	0	4.5	GTGCTGGTGGAGGGGGCTGGGGG	7	23	chrchr19	49943159	49943182	chrchr19_49943177_4	1	-	s24_spyr01_34	s24_spyr01_34	GTGAACGTGGATGAAGTTGGNGG
Spy	R01	chrchr20	24888844	24888844	chrchr20_24888844_4	s24_spyr01_34.sam	219134	chr20	24888844	tcctttgcaggaacatggatggagttggaggccatcgtccccagcatact	3	1	4	1.73205	3	1	4	1.73205	2	0	0	0	AGGAACATGGATGGAGTTGGAGG	4	23	chrchr20	24888827	24888850	chrchr20_24888844_4	1	+	s24_spyr01_34	s24_spyr01_34	GTGAACGTGGATGAAGTTGGNGG	m2
Spy	R01	chrchr3	75926288	75926289	chrchr3_75926288_4	s24_spyr01_34.sam	253080	chr3	75926288	tcctttgtgaggacatggatgaagttggaggccattatccttatcaaact	2	2	4	2	3	2	5	2.44949	0	0	0	0.5	GAGGACATGGATGAAGTTGGAGG	3	23	chrchr3	75926271	75926294	chrchr3_75926288_4	1	+	s24_spyr01_34	s24_spyr01_34	GTGAACGTGGATGAAGTTGGNGG
Spy	R01	chrchr5	104190221	104190222	chrchr5_104190222_4	s24_spyr01_34.sam	292633	chr5	104190222	atttgctaagaataatagcctccagcttcatccatgttcctgtgaaagac	2	2	4	2	2	2	4	2	1	0	0	0.5	AGGAACATGGATGAAGCTGGAGG	4	23	chrchr5	104190215	104190238	chrchr5_104190222_4	1	-	s24_spyr01_34	s24_spyr01_34	GTGAACGTGGATGAAGTTGGNGG	m1
Spy	R01	chrchr5	122193403	122193403	chrchr5_122193403_4	s24_spyr01_34.sam	294045	chr5	122193403	gtttgctaaggataacggcctccagcttcatccatgttcctgcaaaggac	3	1	4	1.73205	3	1	4	1.73205	2	0	0	0	AGGAACATGGATGAAGCTGGAGG	4	23	chrchr5	122193396	122193419	chrchr5_122193403_4	1	-	s24_spyr01_34	s24_spyr01_34	GTGAACGTGGATGAAGTTGGNGG	m1
Spy	R01	chrchr7	109395166	109395173	chrchr7_109395173_4	s24_spyr01_34.sam	339535	chr7	109395173	gtttgcgtaggataatgacctccaacttcatccatgtttctgcagaggat	2	2	4	2	2	2	4	2	0	0	0	3.5	AGAAACATGGATGAAGTTGGAGG	4	23	chrchr7	109395166	109395189	chrchr7_109395173_4	1	-	s24_spyr01_34	s24_spyr01_34	GTGAACGTGGATGAAGTTGGNGG
Spy	R01	chrchr1	58357386	58357387	chrchr1_58357386_3	s24_spyr01_34.sam	15795	chr1	58357386	tcctttgcaggaacatggatgaagctggaggctatcatgctcaacaaaca	2	1	3	1.41421	2	1	3	1.41421	0	0	0	0.5	AGGAACATGGATGAAGCTGGAGG	4	23	chrchr1	58357369	58357392	chrchr1_58357386_3	1	+	s24_spyr01_34	s24_spyr01_34	GTGAACGTGGATGAAGTTGGNGG	m1
Spy	R01	chrchr1	116198823	116198825	chrchr1_116198825_3	s24_spyr01_34.sam	23573	chr1	116198825	ACACTGTCCTGAGCTTTTCTCCCAACTTCATCCACTTCATACTATTTTAA	0	3	3	0	0	3	3	0	1	1	1	1	TATGAAGTGGATGAAGTTGGGAG	6	23	chrchr1	116198818	116198841	chrchr1_116198825_3	1	-	s24_spyr01_34	s24_spyr01_34	GTGAACGTGGATGAAGTTGGNGG
Spy	R01	chrchr10	50775247	50775247	chrchr10_50775247_3	s24_spyr01_34.sam	48211	chr10	50775247	tcctttgcaggaacatggatgaagctggaggccattatccttagcaaact	1	2	3	1.41421	1	2	3	1.41421	1	0	0	0	AGGAACATGGATGAAGCTGGAGG	4	23	chrchr10	50775230	50775253	chrchr10_50775247_3	1	+	s24_spyr01_34	s24_spyr01_34	GTGAACGTGGATGAAGTTGGNGG	m1
Spy	R01	chrchr2	49113604	49113605	chrchr2_49113604_3	s24_spyr01_34.sam	196033	chr2	49113604	tcttttgcaagaacatggatgaagctggaggctattatccttagccacaa	2	1	3	1.41421	2	1	3	1.41421	1	1	1	0.5	AAGAACATGGATGAAGCTGGAGG	4	23	chrchr2	49113587	49113610	chrchr2_49113604_3	1	+	s24_spyr01_34	s24_spyr01_34	GTGAACGTGGATGAAGTTGGNGG
Spy	R01	chrchr2	195656128	195656129	chrchr2_195656129_3	s24_spyr01_34.sam	210412	chr2	195656129	agtttgccaaggataatgcctccagcttcatccacgtccctgcaaagaac	1	2	3	1.41421	1	2	3	1.41421	0	0	0	0.5	AGGGACGTGGATGAAGCTGGAGG	4	23	chrchr2	195656122	195656145	chrchr2_195656129_3	1	-	s24_spyr01_34	s24_spyr01_34	GTGAACGTGGATGAAGTTGGNGG
Spy	R01	chrchr2	218099337	218099345	chrchr2_218099345_3	s24_spyr01_34.sam	212402	chr2	218099345	gtttgctaaggataatagccaccaactccatccatgttcctgcaaaagac	1	2	3	1.41421	1	2	3	1.41421	0	0	0	4	AGGAACATGGATGGAGTTGGTGG	4	23	chrchr2	218099338	218099361	chrchr2_218099345_3	1	-	s24_spyr01_34	s24_spyr01_34	GTGAACGTGGATGAAGTTGGNGG	m2
Spy	R01	chrchr22	26872858	26872858	chrchr22_26872858_3	s24_spyr01_34.sam	235643	chr22	26872858	ACTAAACACAGTACATGGATGAGGTTGGTGGGGGCAGATAATTCTAAATT	1	2	3	1.41421	1	3	4	1.73205	2	0	0	0	CAGTACATGGATGAGGTTGGTGG	5	23	chrchr22	26872841	26872864	chrchr22_26872858_3	1	+	s24_spyr01_34	s24_spyr01_34	GTGAACGTGGATGAAGTTGGNGG
Spy	R01	chrchr4	56616810	56616810	chrchr4_56616810_3	s24_spyr01_34.sam	272467	chr4	56616810	tcctcttcaggaacatggatgaagctggaggccgttatccttagcaaact	1	2	3	1.41421	1	2	3	1.41421	2	0	0	0	AGGAACATGGATGAAGCTGGAGG	4	23	chrchr4	56616793	56616816	chrchr4_56616810_3	1	+	s24_spyr01_34	s24_spyr01_34	GTGAACGTGGATGAAGTTGGNGG	m1
Spy	R01	chrchr4	65864471	65864471	chrchr4_65864471_3	s24_spyr01_34.sam	273064	chr4	65864471	tcattttcagaaacatggatgaagttggaggccatcattcttggcaaact	1	2	3	1.41421	1	2	3	1.41421	0	0	0	0	AGAAACATGGATGAAGTTGGAGG	4	23	chrchr4	65864454	65864477	chrchr4_65864471_3	1	+	s24_spyr01_34	s24_spyr01_34	GTGAACGTGGATGAAGTTGGNGG
Spy	R01	chrchr4	78494103	78494103	chrchr4_78494103_3	s24_spyr01_34.sam	273977	chr4	78494103	tcctttgcaggaacatggatgaagctggaggtcattatcctcagcaaact	2	1	3	1.41421	2	1	3	1.41421	1	0	0	0	AGGAACATGGATGAAGCTGGAGG	4	23	chrchr4	78494086	78494109	chrchr4_78494103_3	1	+	s24_spyr01_34	s24_spyr01_34	GTGAACGTGGATGAAGTTGGNGG	m1
Spy	R01	chrchr4	131662949	131662957	chrchr4_131662949_3	s24_spyr01_34.sam	277915	chr4	131662949	atttgcttagaattatggcctccaactccatccatgttctccaaaggata	2	1	3	1.41421	2	1	3	1.41421	0	0	0	4	GAGAACATGGATGGAGTTGGAGG	3	23	chrchr4	131662942	131662965	chrchr4_131662949_3	1	-	s24_spyr01_34	s24_spyr01_34	GTGAACGTGGATGAAGTTGGNGG
Spy	R01	chrchr5	158909370	158909370	chrchr5_158909370_3	s24_spyr01_34.sam	299321	chr5	158909370	gtttgctaacaatgatggcctccaacttcatccatgtttttgcaaaggac	1	2	3	1.41421	1	2	3	1.41421	1	0	0	0	AAAAACATGGATGAAGTTGGAGG	4	23	chrchr5	158909363	158909386	chrchr5_158909370_3	1	-	s24_spyr01_34	s24_spyr01_34	GTGAACGTGGATGAAGTTGGNGG
Spy	R01	chrchr7	95519607	95519608	chrchr7_95519608_3	s24_spyr01_34.sam	337337	chr7	95519608	cctttgcaggaacatggatgaagctggaggccattatccttaacaaaaat	2	1	3	1.41421	2	1	3	1.41421	1	0	0	0.5	AGGAACATGGATGAAGCTGGAGG	4	23	chrchr7	95519590	95519613	chrchr7_95519608_3	1	+	s24_spyr01_34	s24_spyr01_34	GTGAACGTGGATGAAGTTGGNGG	m1
Spy	R01	chrchr9	88947318	88947318	chrchr9_88947318_3	s24_spyr01_34.sam	364645	chr9	88947318	tcttttgcaggaacatggatgaagctggaggccattatccttagcaaact	1	2	3	1.41421	1	2	3	1.41421	1	0	0	0	AGGAACATGGATGAAGCTGGAGG	4	23	chrchr9	88947301	88947324	chrchr9_88947318_3	1	+	s24_spyr01_34	s24_spyr01_34	GTGAACGTGGATGAAGTTGGNGG	m1
Spy	R01	chrchrX	53830591	53830591	chrchrX_53830591_3	s24_spyr01_34.sam	382662	chrX	53830591	ttccttgcaggaacatggatggagttggaggccattatccttagcaaact	1	2	3	1.41421	1	2	3	1.41421	2	0	0	0	AGGAACATGGATGGAGTTGGAGG	4	23	chrchrX	53830574	53830597	chrchrX_53830591_3	1	+	s24_spyr01_34	s24_spyr01_34	GTGAACGTGGATGAAGTTGGNGG	m2
Spy	R01	chrchrX	92138793	92138793	chrchrX_92138793_3	s24_spyr01_34.sam	386584	chrX	92138793	tcccttgcaggaacatggatgaagctggaggccattatcctcagaaaact	1	2	3	1.41421	1	2	3	1.41421	0	0	0	0	AGGAACATGGATGAAGCTGGAGG	4	23	chrchrX	92138776	92138799	chrchrX_92138793_3	1	+	s24_spyr01_34	s24_spyr01_34	GTGAACGTGGATGAAGTTGGNGG	m1
Spy	R01	chrchrX	113313819	113313820	chrchrX_113313820_3	s24_spyr01_34.sam	389152	chrX	113313820	gtttgctgaggataatggcctccagcttcatccatgttcctgcaaaaggc	1	2	3	1.41421	1	2	3	1.41421	0	1	0	0.5	AGGAACATGGATGAAGCTGGAGG	4	23	chrchrX	113313813	113313836	chrchrX_113313820_3	1	-	s24_spyr01_34	s24_spyr01_34	GTGAACGTGGATGAAGTTGGNGG	m1
Spy	R01	chrchrX	126144908	126144908	chrchrX_126144908_3	s24_spyr01_34.sam	390645	chrX	126144908	tcatttgcaggaacatggatggagttgggggccatgatccttagcaaact	2	1	3	1.41421	2	1	3	1.41421	1	0	0	0	AGGAACATGGATGGAGTTGGGGG	4	23	chrchrX	126144891	126144914	chrchrX_126144908_3	1	+	s24_spyr01_34	s24_spyr01_34	GTGAACGTGGATGAAGTTGGNGG	m2
Spy	R01	chrchr15	54701875	54701884	chrchr15_54701884_2	s24_spyr01_34.sam	123890	chr15	54701884	cactgatgacctccaactccatccacgttgctgcaaaggacatgatttta	1	1	2	1	1	1	2	1	1	0	0	4.5	AGCAACGTGGATGGAGTTGGAGG	4	23	chrchr15	54701868	54701891	chrchr15_54701884_2	1	-	s24_spyr01_34	s24_spyr01_34	GTGAACGTGGATGAAGTTGGNGG
Spy	R01	chrchr16	14056247	14056247	chrchr16_14056247_2	s24_spyr01_34.sam	138658	chr16	14056247	tttcacttcacattatgacctccaatttcatccacgttgttgcaaatgat	1	1	2	1	1	1	2	1	0	0	0	0	AACAACGTGGATGAAATTGGAGG	4	23	chrchr16	14056240	14056263	chrchr16_14056247_2	1	-	s24_spyr01_34	s24_spyr01_34	GTGAACGTGGATGAAGTTGGNGG
Spy	R01	chrchr3	109869574	109869574	chrchr3_109869574_2	s24_spyr01_34.sam	255125	chr3	109869574	gtttgctaaatataatggcctccagcttcatccacgtccctgcaaaggac	1	1	2	1	1	1	2	1	1	0	0	0	AGGGACGTGGATGAAGCTGGAGG	4	23	chrchr3	109869567	109869590	chrchr3_109869574_2	1	-	s24_spyr01_34	s24_spyr01_34	GTGAACGTGGATGAAGTTGGNGG
Spy	R01	chrchr5	6146109	6146110	chrchr5_6146110_2	s24_spyr01_34.sam	284048	chr5	6146110	ATTTTAGACGGCTCTGCACCCCTAACTCCATCCACGTCCACCTCCCCAGG	1	1	2	1	1	1	2	1	0	0	0	0.5	GTGGACGTGGATGGAGTTAGGGG	3	23	chrchr5	6146103	6146126	chrchr5_6146110_2	1	-	s24_spyr01_34	s24_spyr01_34	GTGAACGTGGATGAAGTTGGNGG
Spy	R01	chrchr5	43976257	43976257	chrchr5_43976257_2	s24_spyr01_34.sam	287687	chr5	43976257	gtttgctgaggatgatggcctccagcttcatccacgtccctgcaaaggat	1	1	2	1	1	1	2	1	1	0	0	0	AGGGACGTGGATGAAGCTGGAGG	4	23	chrchr5	43976250	43976273	chrchr5_43976257_2	1	-	s24_spyr01_34	s24_spyr01_34	GTGAACGTGGATGAAGTTGGNGG
Spy	R01	chrchr6	73942238	73942239	chrchr6_73942239_2	s24_spyr01_34.sam	311735	chr6	73942239	tattttgtgggaacatggatggagctggaggccattatatttagcaaact	1	1	2	1	1	1	2	1	0	0	0	0.5	GGGAACATGGATGGAGCTGGAGG	4	23	chrchr6	73942222	73942245	chrchr6_73942239_2	1	+	s24_spyr01_34	s24_spyr01_34	GTGAACGTGGATGAAGTTGGNGG
Spy	R01	chrchr7	34782079	34782079	chrchr7_34782079_2	s24_spyr01_34.sam	330736	chr7	34782079	gtttgctaagcataatatcctccagcttcatccatgttcccacaaaagac	1	1	2	1	1	1	2	1	1	0	0	0	GGGAACATGGATGAAGCTGGAGG	3	23	chrchr7	34782072	34782095	chrchr7_34782079_2	1	-	s24_spyr01_34	s24_spyr01_34	GTGAACGTGGATGAAGTTGGNGG
Spy	R01	chrchr9	22779121	22779121	chrchr9_22779121_2	s24_spyr01_34.sam	361446	chr9	22779121	gtttgctaaggataatggcctccagcttcatccatgttcttgcaaaggac	1	1	2	1	1	1	2	1	0	0	0	0	AAGAACATGGATGAAGCTGGAGG	4	23	chrchr9	22779114	22779137	chrchr9_22779121_2	1	-	s24_spyr01_34	s24_spyr01_34	GTGAACGTGGATGAAGTTGGNGG
Spy	R01	chrchr9	85139062	85139065	chrchr9_85139065_2	s24_spyr01_34.sam	364160	chr9	85139065	tctctgactatgacccccctctgcctcctctttcatgtttatgggcctat	1	1	2	1	1	1	2	1	1	0	0	1.5	ATGAAAGAGGAGGCAGAGGGGGG	7	23	chrchr9	85139053	85139076	chrchr9_85139065_2	1	-	s24_spyr01_34	s24_spyr01_34	GTGAACGTGGATGAAGTTGGNGG
Spy	R01	chrchrX	50944797	50944797	chrchrX_50944797_2	s24_spyr01_34.sam	382380	chrX	50944797	tcctttgcaggaacatggatggagttggaggctattattcttagcaaact	1	1	2	1	1	1	2	1	1	0	0	0	AGGAACATGGATGGAGTTGGAGG	4	23	chrchrX	50944780	50944803	chrchrX_50944797_2	1	+	s24_spyr01_34	s24_spyr01_34	GTGAACGTGGATGAAGTTGGNGG	m2
Spy	R01	chrchrX	84869920	84869921	chrchrX_84869921_2	s24_spyr01_34.sam	386149	chrX	84869921	gtttgtggaagataatggcctccagcttcatccatgttcctgaaaaggaa	1	1	2	1	1	1	2	1	0	0	0	0.5	AGGAACATGGATGAAGCTGGAGG	4	23	chrchrX	84869914	84869937	chrchrX_84869921_2	1	-	s24_spyr01_34	s24_spyr01_34	GTGAACGTGGATGAAGTTGGNGG	m1
Spy	R01	chrchrX	119994714	119994714	chrchrX_119994714_2	s24_spyr01_34.sam	390047	chrX	119994714	gtttgctaagtatagtggcctccaacttcatccattttcctgcaaaggac	1	1	2	1	1	1	2	1	1	0	0	0	AGGAAAATGGATGAAGTTGGAGG	4	23	chrchrX	119994707	119994730	chrchrX_119994714_2	1	-	s24_spyr01_34	s24_spyr01_34	GTGAACGTGGATGAAGTTGGNGG
Nuclease	Guide	#BED Chromosome	BED Min.Position	BED Max.Position	BED Name	Filename	WindowIndex	Chromosome	Position	Sequence	+.mi	-.mi	bi.sum.mi	bi.geometric_mean.mi	+.total	-.total	total.sum	total.geometric_mean	primer1.mi	primer2.mi	primer.geometric_mean	position.stdev	Off-Target Sequence	Mismatches	Length	BED off-target Chromosome	BED off-target start	BED off-target end	BED off-target name	BED Score	Strand	Cells	Targetsite	Target Sequence
Slu	R01, 20nt	chrchr11	5248146	5248202	chrchr11_5248182_559	s8_slur01_l208.sam	16585	chr11	5248182	ACCTGCCCAGGGCCTCACCACCAACTTCATCCACGTTCACCTTGCCCCAC	301	258	559	278.672	507	410	917	455.928	125	6	27.3861	14.9657	GGTGAACGTGGATGAAGTTGGTGG	1	24	chrchr11	5248174	5248198	chrchr11_5248182_559	1	-	s8_slur01_l208	s8_slur01_l208	GGTGAACGTGGATGAAGTTGNNGG
Slu	R01, 20nt	chrchr5	6146095	6146125	chrchr5_6146110_209	s8_slur01_l208.sam	75605	chr5	6146110	ATTTTAGACGGCTCTGCACCCCTAACTCCATCCACGTCCACCTCCCCAGG	100	109	209	104.403	162	182	344	171.709	40	7	16.7332	6.91281	GGTGGACGTGGATGGAGTTAGGGG	4	24	chrchr5	6146103	6146127	chrchr5_6146110_209	1	-	s8_slur01_l208	s8_slur01_l208	GGTGAACGTGGATGAAGTTGNNGG
Slu	R01, 20nt	chrchr11	5255586	5255609	chrchr11_5255594_125	s8_slur01_l208.sam	16592	chr11	5255594	ACCTGCCCAGGGCCTCACCACCAACTGCATCCACGTTCACTTTGCCCCAC	78	47	125	60.5475	131	86	217	106.141	23	0	0	6.57595	AGTGAACGTGGATGCAGTTGGTGG	3	24	chrchr11	5255586	5255610	chrchr11_5255594_125	1	-	s8_slur01_l208	s8_slur01_l208	GGTGAACGTGGATGAAGTTGNNGG
Nuclease	Guide	#BED Chromosome	BED Min.Position	BED Max.Position	BED Name	Filename	WindowIndex	Chromosome	Position	Sequence	+.mi	-.mi	bi.sum.mi	bi.geometric_mean.mi	+.total	-.total	total.sum	total.geometric_mean	primer1.mi	primer2.mi	primer.geometric_mean	position.stdev	Off-Target Sequence	Mismatches	Length	BED off-target Chromosome	BED off-target start	BED off-target end	BED off-target name	BED Score	Strand	Cells	Targetsite	Target Sequence
Slu	R01, 22nt	chrchr11	5248160	5248207	chrchr11_5248182_263	s9_slur01_l210.sam	29720	chr11	5248182	ACCTGCCCAGGGCCTCACCACCAACTTCATCCACGTTCACCTTGCCCCAC	142	121	263	131.08	168	142	310	154.454	73	1	8.544	11.6239	GGTGAACGTGGATGAAGTTGGTGG	1	24	chrchr11	5248174	5248198	chrchr11_5248182_263	1	-	s9_slur01_l210	s9_slur01_l210	GGTGAACGTGGATGAAGTTGNNGG
Slu	R01, 22nt	chrchr5	6146110	6146115	chrchr5_6146111_56	s9_slur01_l210.sam	135833	chr5	6146111	TTTTAGACGGCTCTGCACCCCTAACTCCATCCACGTCCACCTCCCCAGGG	40	16	56	25.2982	50	18	68	30	17	0	0	1.87083	GGTGGACGTGGATGGAGTTAGGGG	4	24	chrchr5	6146103	6146127	chrchr5_6146111_56	1	-	s9_slur01_l210	s9_slur01_l210	GGTGAACGTGGATGAAGTTGNNGG
Slu	R01, 22nt	chrchr11	5255589	5255604	chrchr11_5255594_21	s9_slur01_l210.sam	29726	chr11	5255594	ACCTGCCCAGGGCCTCACCACCAACTGCATCCACGTTCACTTTGCCCCAC	11	10	21	10.4881	15	12	27	13.4164	5	0	0	4.94694	AGTGAACGTGGATGCAGTTGGTGG	3	24	chrchr11	5255586	5255610	chrchr11_5255594_21	1	-	s9_slur01_l210	s9_slur01_l210	GGTGAACGTGGATGAAGTTGNNGG
Nuclease	Guide	#BED Chromosome	BED Min.Position	BED Max.Position	BED Name	Filename	WindowIndex	Chromosome	Position	Sequence	+.mi	-.mi	bi.sum.mi	bi.geometric_mean.mi	+.total	-.total	total.sum	total.geometric_mean	primer1.mi	primer2.mi	primer.geometric_mean	position.stdev	Off-Target Sequence	Mismatches	Length	BED off-target Chromosome	BED off-target start	BED off-target end	BED off-target name	BED Score	Strand	Cells	Targetsite	Target Sequence
sRGN3.1	R01, 20nt	chrchr11	5248159	5248213	chrchr11_5248182_312	s11_gs1r01_l208.sam	26222	chr11	5248182	ACCTGCCCAGGGCCTCACCACCAACTTCATCCACGTTCACCTTGCCCCAC	186	126	312	153.088	254	155	409	198.419	82	1	9.05539	12.5796	GGTGAACGTGGATGAAGTTGGTGG	1	24	chrchr11	5248174	5248198	chrchr11_5248182_312	1	-	s11_gs1r01_l208	s11_gs1r01_l208	GGTGAACGTGGATGAAGTTGNNGG
sRGN3.1	R01, 20nt	chrchr5	6146110	6146111	chrchr5_6146110_3	s11_gs1r01_l208.sam	119552	chr5	6146110	ATTTTAGACGGCTCTGCACCCCTAACTCCATCCACGTCCACCTCCCCAGG	1	2	3	1.41421	1	2	3	1.41421	1	1	1	0.5	GGTGGACGTGGATGGAGTTAGGGG	4	24	chrchr5	6146103	6146127	chrchr5_6146110_3	1	-	s11_gs1r01_l208	s11_gs1r01_l208	GGTGAACGTGGATGAAGTTGNNGG
Nuclease	Guide	#BED Chromosome	BED Min.Position	BED Max.Position	BED Name	Filename	WindowIndex	Chromosome	Position	Sequence	+.mi	-.mi	bi.sum.mi	bi.geometric_mean.mi	+.total	-.total	total.sum	total.geometric_mean	primer1.mi	primer2.mi	primer.geometric_mean	position.stdev	Off-Target Sequence	Mismatches	Length	BED off-target Chromosome	BED off-target start	BED off-target end	BED off-target name	BED Score	Strand	Cells	Targetsite	Target Sequence
sRGN3.1	R01, 22nt	chrchr11	5248156	5248208	chrchr11_5248182_186	s12_gs1r01_l210.sam	23722	chr11	5248182	ACCTGCCCAGGGCCTCACCACCAACTTCATCCACGTTCACCTTGCCCCAC	110	76	186	91.433	137	98	235	115.871	54	5	16.4317	13.7411	GGTGAACGTGGATGAAGTTGGTGG	1	24	chrchr11	5248174	5248198	chrchr11_5248182_186	1	-	s12_gs1r01_l210	s12_gs1r01_l210	GGTGAACGTGGATGAAGTTGNNGG

## Sheet: Figure 4
Figure 4
In vivo delivery of sRGNs by LNP or AAV to mouse and non-human primate.
Figure 4 a
Liver editing in mouse using sRGN-LNPs and SpyCas9-LNPs
	PBS								sRGN3.1								Spy								sRGN3.3
	repeat1	repeat2	repeat3	repeat4	repeat5	repeat6	repeat7	repeat8	repeat1	repeat2	repeat3	repeat4	repeat5	repeat6	repeat7	repeat8	repeat1	repeat2	repeat3	repeat4	repeat5	repeat6	repeat7	repeat8	repeat1	repeat2	repeat3	repeat4	repeat5	repeat6	repeat7	repeat8
PBS	0	2.1	2.3	2.2	0	0.9	1.1	0.8
1.5 mg/kg									56	56.4	47.9	55.9	40.6	41.6	35	32.7	41.2	30.4	43.2		42.2	58.1	45	51.3	23.4	15.7	23.5	30.1	28.9	30.9	28.9	31.7
2 mg/kg									50.8	54.4	60.1	52.3	53.4	44.2	53.8	50	46.4	47	51.3	54.3	53	54.4	58.6	47.2	44.1	40.7	48.3	45.7
Figure 4 b
In vivo editing of non-human primate (NHP) photoreceptors by subretinal injection of rAAV5 vectors
	sRGN3.1
	repeat1	repeat2	repeat3	repeat4
6 weeks	20.59	93.23	59.4
12 weeks	68.772	57.387	85.932	54.516

## Sheet: Supplementary Figure 1
Supplementary Figure 1
Selection of four small, novel Staphylococcus Cas9s
Supplementary Figure 1 d
PAM sequences as web logos
Spa	Slu	Smi	Shy
GATGGGG	GAGGATG	GAGGCAT	GGGGGAT
GTAGGGG	GTGGAGC	CTGGGTA	CTTAACC
GAGGCAT	CTGGGAA	GCGGTAG	GGAGGAA
TGGGAGG	AAGGACA	TGGGGAC	GTAGCGC
ATGGGTG	TCGGAGA	GAGGATG	GAGGCAT
AAGGGAA	CTGGGTA	ATGGGGC	CGCAGAA
TGGGGGG	TTGGGAA	ATGGGTA	TCACCTC
TTGGGTG	TAGGGGC	TGGGGCT	GGAGAGT
ATAGGAG	TGGGGTA	AGGGAGG	GAAAGGA
AAGGACA	GAGGCAT	TTGGTTG	TTAAGAG
GAGGGGG	TAGGAAC	CAGGAGG	AAGAAAG
CTGGGTA	TTGGAGG	CAGGTAA	AGTGGAC
AGTGGTG	AAGGAAG	GTGGAGC	CGACAAC
AGGGAAT	ATGGGGG	CTGGGAA	ATAGGAG
TGGGGAC	TGGGAGG	ATGGGTG	CCACGAC
TAGGGAG	GTGGTGG	TGGGTAT	GAAAAGG
GAGGGAA	ACGGGAA	AAGGGAA	GGTGAAG
GAGGTAT	CTGGTAA	TAGGAAT	TCCATCC
GGGGTGT	GTGGGTT	GTGGCAA	TCAACAA
AAGAGGG	CTGGTGA	TTGGGTG	CGAAACC
AGGGGCG	TCGGGGT	ACGGGAT	GGAAGTT
TCGGTCG	CGGGATA	TTGGTAA	GAAATAA
TAGGAAC	TGGGCGC	CAGGTCG	ACTCATC
GAGGATG	TGGGGCT	TAGGTAC	CCACAAT
TTGGGGT	AAGAGCA	CGGGGCG	GGGCAAT
CGGTTGC	CCGGAGC	TTGGAGT	GTAGGAA
GAGGGAG	TAGGGCC	TCGGAAG	GGTGCAT
CGGGAAG	ATGGTTG	AAGGACA	GGTAAAG
AAGGGTG	ATGGACA	GAGGGGC	GATCACA
ATGGGGC	GAGGGAA	CGGGTAA	CAACAAT
AAGATGC	CCGGGAG	AAGGCGT	ATTTACC
GCGGCTT	AGGGGCG	CTGGGGA	TAGAGAC
TGAGGAG	TAGGCTC	CTGGCGC	GCGATTA
GGGGCGT	TAGGAAT	TGGGTTT	CATAGAA
TGTGGGA	GCGGTGG	CCGGTAG	ACCGACA
AGGGGGC	TCGGTCG	TAGGGGG	GGTGCAG
AAAGAGA	GTGGGAT	TTGGGAA	CAGAGAG
GATGGTG	TTGGGGT	GAGGCCT	TTGCGGG
GCAGGGG	ATGGTAG	AGGGACC	GAGGGAT
GGGATGC	GGGGAGG	TAGGGGC	TTAGCAC
CGCGGGA	ATGGCAG	TGGGGTA	TTACAAA
GGGGAAC	ACGGGAT	ACGGGTA	TATAGAG
CTGTAGA	ATGGGAC	TCGGTCG	CCTACCC
ATGGGTA	TTGGTAA	TAGGCCC	TGAGCGT
AAGGAGG	CGGGGGG	CGGGCTC	GATAATG
TGGAGTA	GAGGCTT	AAGGTCA	ACTACTC
TCGGGGT	TAGGGTC	TAGGAAC	CAATCCC
GAGGTGG	CTGGGGA	AAGGGTA	TCACACC
GAAGGGA	GTGGTTT	GTGGAAG	CACACAA
AGTGGAA	ACGGTCG	TTGGCTC	GAGGATG
TGGGGCT	TTGGAAT	GAGGGAG	GTAGGAG
GTCGGAT	CCGGTAG	TAGGATG	TTAAGCT
GTGAGGA	TGGGCAT	ATGGGAA	GTCTCCA
TCAGGAG	CTGGCAG	TGGGGGA	GGAACGC
TGGAGGT	ACGGCGC	GGGGAAG	TAAGGCA
AGGGAGG	AGGGTGA	AAGGGTG	TAAAGAT
CTGGTAG	TTGGGCA	TGGGAGC	GGAAGCA
TAGGCGC	TGGGGAC	GAGAACT	GGTGGTA
AGAGGGT	TAGGGGG	ATGGGGG	CGGACAC
AGGGCAG	AAGACCA	ACGGATA	GATACAT
TTGGTTG	TTGGGCG	GCGGATT	TTTTTAT
AGGAGTG	TTGGCAT	ACGGGAA	CTAAACC
GAAGGGC	AAGGTAC	TAGGACA	GGGAGCT
AGGGGTT	AGGGGGG	TGGGCAA	CAGACGT
CGGTGGA	GAGGCCT	CTGGTAA	TAAAAGT
CAGGAGG	TTGGGTT	GTGGCCA	TCCCGAA
ATGGGGT	CTGGTAG	AGGGGGC	CAAAATC
GGGGGGT	TAGGCGC	TGGGGAT	CAACCCT
TGGGTAT	TGGGGCA	TAGAACC	CATCGGG
CAGAAGG	ACGGGAG	TAGGGTA	TGAGGAG
CAGGTAA	AAGGGGA	CTGGTGA	GGTCTAA
ATGAAAG	TTGGTTG	GGGGGAT	AGTTGAG
TAGGATC	CAGAGCA	TCGGCTA	CTATAGT
GTGGAGC	CCGGAAA	CGGGATA	GGTACAT
CTGGCAT	CTGGTCA	TGGGCGC	CCTACTC
GTGAGCC	CAGGGGT	AAGGCCG	CAAACGA
CTGAAGA	AAGGTCA	CGGGGAG	TGAAGAA
GGGGGAC	GTGGAAG	CGGGGGG	TACAATC
GCCGGAA	TTGGAAA	TAGGCGC	CCTGACC
AAGGCTG	TTGGCTC	CTGGAGC	AAAGAGA
ACAGCAT	GTGGGAC	TGGGGCG	AATAACA
CAAGGGC	TAGGATG	AAGGGGT	TTAGCGC
CAGGGAG	GGGGCCG	AGGGTTA	AAACGAG
AGTGGAC	CTGGCAT	AAGGACC	AGTGATG
AAGTTGT	AGGGAAC	AGGGAAT	ACTACGT
CTGGGAA	ATGGCCT	ATGGTTG	AGTGAAG
TCGAGGC	GTGGACT	TAGGATC	GGAGGAT
AAAGGCC	AAGGGTG	GAGGGAA	CTTAAAG
GAGGATT	AGGGCCA	ATGGACA	ACAAGAT
GCGGGAA	TAGGACA	CGGGAAC	CTTTTCT
GAAGGAT	AGGGGAC	GGGGGAC	CTTTTCC
AGGAGAA	TGGGTAT	TAGGTGT	GGCAAAA
TACGGAG	GAGGGCC	AAGGCTG	TCTTACC
AGGGGGA	TGGGGAT	CCGGGAG	GCACCGG
AGGGGAA	GAGGTGC	TGGGAGG	AACACAC
GCGGTGG	TCGGGGC	CTGGGGG	AGCAACC
TTGACGT	GGGGACT	CTGGGAT	GGCAAAC
CCTGGGA	TGGGCCG	ATGGGCC	CTTACCC
GTGGCAA	TCGGTCC	GAGGGAT	AGGCGTG
TTTGGAG	GTGGAGG	GAGGATT	AGAGGAT
GTGGGAT	TTGGACT	GCGGGAA	TTAAGTC
CGTGGAG	GGGGATG	GAGGCAG	TGTAGTT
ACGCCGA	GAGGTAT	AAGGTGC	TACGACG
ATGACAT	TCGGGAG	TAGGCTC	TGAGAGA
AAGACAA	TAGGGTA	ACGGAAA	TCATACA
AAGTCTG	GAGGGCG	AGGGACG	TGTAGCT
GGGTAGA	GGGGTAG	GCGGTGA	CGCGAAC
GGGGTAG	TTGGGTG	GTGGGAT	AAAGGCG
TTGACGA	AGGGATA	TTGGGGT	CTAGAAC
TGTGGGG	TCGGAAA	TGGGGGG	GGAGCCG
AGCGGTA	GAGGCTG	CAGGAAC	ATATAGA
ACGGGAT	ATGGGTA	GTGGCGT	CGTTGGG
GAGGCTG	GAGGGAT	TTGGGTC	CATGATC
GTAGCGC	TGGGTGA	CGGGAAG	TAAAGAG
CTGGGGT	ATGGTCG	TAGGGAT	TCCACCA
ATTGGGT	GAGGTCT	ATGGCAG	ATAAAAC
TGGGTGA	TGGGTCA	TGGGTGA	GTAACCG
CAGGTCG	GTGGCTT	TTGGTAT	GCAGCAT
GGGGGGG	TCGGAAG	ATGACCT	TTAATCT
AGGGGAG	AGGGTAA	CCGGACG	CGCACTT
TTGGAGT	ACGGCTG	TTGGGAT	AGTACTC
GAGGCTT	CAGGGAA	TTGGGGC	TAAACAA
GCGATGT	CAGGCCA	TAGAAAT	CTAAGAG
ATGGTAT	AAGGCGT	ACGGGGA	TAAAATC
CCGGACG	AGGGCAC	TTGGGAC	TTACACC
ATATGGA	ATGGGAT	GTGGTTT	ACGAATT
GGGAGGT	TGGGGCG	AGGGTAC	GAAGCCT
TAGAAAT	CTGGAGC	ATGGTCT	TGAATGC
ACGGGGA	ATGGAAT	GGGGAAC	TTTAGCA
GAGGGGC	AAGGTAT	TGGGCAT	AGGTCAG
CGGGTAA	GGGGAAA	ACGGTCG	CGTGACT
GAGGGAT	CTGGCGC	TTGGAAT	GTGCCGG
AAGGCGT	AAGGGAA	AAGGATA	CACATTT
AGGAGGG	AGGGCAG	TAGGTGG	CTAAGTC
ATGGGAT	TCGGGGA	CTGGCAG	GTATGCA
CTGGGGA	AGGGGTT	TAGGGAG	AGGCTTC
TGGGGAA	TAGGGAA	TTGGAGA	AGTAGCA
TGCGGAA	TGGGAAA	AGGGGGG	GGTTTTG
GGTGGCG	CCGGGAT	ATGGAAA	AAAGGTG
CTGGCGC	ACGGGCA	TGGGTCG	CTAAATG
TCGGAGA	TTGGTCC	TTGGGCA	TGAGAAG
GCGAGTC	CTGGGTG	ACGAAAA	TTTCTAC
CAGAAGC	CGGGAAG	GAGGGGG	TGTATTA
TGGGCGT	AGGGTAT	TAGGTGC	ATAACCG
GCGAGAC	CAGGTAA	TTGGCAT	TAAGAAT
CCGGTAG	TCGGTTT	AAGGGAC	TCCAACC
AGGGATG	ATGGCTT	AAGGTAC	GGTAAAT
AGGTAGA	TTGGTGA	AGGGGCG	GTAGCAC
TGGGCAT	TAGGGCG	CTGGTGC	GGCGAGA
GGGATGA	TCGGGAA	GCGGATC	TACCCCT
GGTGGGG	TAGGATC	AAGAAAG	CGAGGAA
AAGGTTC	AGGGGAG	TGGGGCA	ACCAATC
AAGGATA	GGGGACC	AGGGGTT	GAAAGTG
GCGCCCA	TAGGTGT	ATGGGGT	TATATCG
AGGGTGA	AAGGCTG	CTGGTCA	TCCGCCA
ACGTTGT	TGGGCAA	ATGGTAA	GTACCGC
GATGGTT	GTGGCAG	GTGGTCG	CCAATAA
TAGGTGG	ATGGGCC	CTGGAAA	ACCGCCG
TAAGGCA	AAGAACC	AGGGATG	CAAACAT
AGGGGGG	CGGGGCA	CTGGTTC	CTGGTAG
TCGGTTT	GGGGGCC	AGGACAA	AGTGAAA
TTGGAGA	TTGGTTC	GTGGATA	TCCCAAA
GGGGTGG	ATGGATT	ATGGATG	TGACCCC
GGGTGGC	GAGGCGA	ATGGCTC	GTGCTTT
TGGGTGG	GGGGGCG	GTGGTCA	GGATCTA
AAAGGTT	ACGGTAG	GTGGCCG	GCACACC
TCCGATG	TAGGAAA	AAGGGGG	TAAACAT
TGGGAGA	GTGGGGA	GTGGGAC	CTCTCTT
AAGACCA	GAGGATT	GTGGCTG	GAAGGGC
CGGAGTC	TGGGACA	AGGGAAC	CATCAAC
CAGACGT	ATGGCCA	TGGGAAT	TGGAGAC
GATGGGC	TGGGGCC	ATGGGGA	GTTTCTG
CTAGGCT	ATGGGTG	GTGGTTA	GGCAGAA
GAGGCCT	GTGGGGC	AAGGGAG	CAAGTAT
AGGGACC	AAGGTAA	TGGGTGG	TATTAGG
GTGCCAA	ATGACCA	GAGGCGA	TCACAAA
GGGGCGG	GAGGCAG	ACGGAGG	ACTGACA
TTCGGTA	AGGGACG	TTGGTGG	CTAAGGC
TGAGGAC	CGGGCTC	CCGGAGA	AAGGGGT
ATGGTGT	CGGGCTG	GCGGCTT	AGCACCT
GCTGGAA	AGGGATG	GCGGTTG	GAGACGC
GGGGGCG	AAGGGTA	GTGGACT	GGCAAGA
GGGGTAT	GTGGATA	ATGACCA	CGTGCAG
CTGGTGC	ATGGATG	AGGGGGA	GTAAGAA
GTGGGGA	TTGGGTC	AAGAATA	AGAATCT
GGAGGAA	GTGGAAT	GCGGAAC	AACCGAA
ATGGGAG	GTGGCTA	TTGACAT	GGAAGAG
ACGGGAG	GTGAACG	TTGGTTT	ACCGACC
CAGAGCA	GAGGATA	AGGGGAG	GCTTAGG
CCGGAAA	GGGGGAA	TCGGTCC	CCTAAAC
GTGGGGC	TGGGGGG	AAGGCTC	AGGAAGT
GCGGATG	ATGGGAA	GAGGTAT	TCTAAAT
GAGAGGT	GAGGGAG	GAGGTGA	CGACTGT
GTGGAGA	ATGGGGA	GTGGGTT	ATCGAAC
CTGACGG	GTGGTTA	TCGGGAG	TTCAGAC
TAGGCCC	GTGGACG	GGGAAAA	GTTGCTG
CGGGCTC	AAGGGTT	ACGGATG	CTTGACG
CGTGGCA	CGGGGGC	AAGGCGG	ATGAAAG
CGGGCTG	TCGGATG	TCGGGGC	AATACTC
TGAGGGA	AGGGAAT	ATGGAAG	TTGATGA
TAGAATG	TAGGGAG	CTGGATA	TGAAAAC
GTGGAAG	ACGGCTC	GGGGTCC	GGCGCAT
TAGAAGT	AAGGCGA	GAGGCTT	CTGGCAT
AAGGGTA	CAGGCAT	GGGGCAC	AAGATGG
GTGGATA	CCGGAGA	ATGGTCG	AGATCAC
ATGGATG	CTGGGGT	CTGGGGC	GGTGCGG
TCGCAGT	TTGGTAT	CAGGGGC	ACCTGCC
TTGGCTC	AGGGAGG	TTGGGTA	AGAGGAG
GTCGGGG	ATGGGGC	GGGGGAA	AGCTACG
ACCGGCG	GGGGGAT	GTGGGAA	TAGGTGT
GTGGCCG	TAGGTAC	TGGGTCA	TGTATCC
CTGTAGT	CGGGGCG	GTGGGAG	TTTTGGT
TTGAAAC	ACGGATA	GTGGCTT	GCCGGAA
GTGGGAC	TGGAAAA	GAGGAAG	TCAAATC
TAGGATG	GTGGAGT	TGGGTAA	CAAGGGC
ATGCATC	TGGGATG	TAGGGCA	ACAGCAT
ACGAATA	ACGGAGC	GCGGTGC	TTAACCG
GTGCGCA	CGGGAGG	TGGGACT	GTAAAAG
AGGTTGC	TCGGCTC	GAGGTCT	TCACATT
ATGGGAA	AAGGTCG	CCGGAAC	TGAGAAT
AGTGGGG	CAGGAGG	TGGGTAC	TAAAGTA
ACAGGTT	CCGGACG	GTGACAA	AAAGCCA
TGGGTTT	TTGGGAC	TTGGAGC	AATGGGC
GGGGGAA	GTGGCCA	TAGAACA	ACTAGTT
GTGGGAA	TAGAAAT	ATGGGAT	GGAGAAT
ACGAATT	CAGACAG	CTGGTAG	ATAAGAG
TAAGTAG	CGGGTAA	ATGGGCT	AGTTCAT
GTGGTTA	TAGAACA	CCGGAGC	CTAACAA
ATGGGGA	TCGGGTA	TAGGCCG	GACACTC
AGGGAAC	TGGGGAA	CAGGGAA	AGTGGGC
TGGGAAG	GAGGTTG	TGGGTCT	ACACAAC
CTCGGTA	TAGGATT	TCGGATC	TAAGAGC
ATGGCCT	TTGGATG	TCGGATT	CCCATCA
ACGAGAC	TGGGCGT	AGGGCGC	CGAGATG
TACGGAA	GAGGGGA	TGGGCGT	AGAACGC
GAAGCGC	TGGGTTT	TCGGGGA	TGGTGGT
GTGGACG	CAGGGAG	TCGGGTT	ACTGAGC
GTAGGAA	AAGGGAG	AAGGCGC	TAAGATC
AAAGGTG	ACGGATG	ATGGTTT	CATTTGC
ATGGGGG	AAGGATA	AGGAATA	TACCTGA
CGGAGGT	AAGGTTC	AAGGTTC	TGACGAT
GCTGGGG	GGGGCAT	CCGGAAG	ACCACCC
GAGTGTA	ATGACAC	TGGGAAA	GCTTTGT
ACCGGTA	GCGGTAG	TCGGTTC	CATACCA
CAAGAGA	AAGGAGG	TAGGGCC	CCAAAAC
AGAGGTG	GAGACAG	ATGGAAT	AGTGAGA
TCGTGGG	AAGGTGG	CTGGACG	TCGAGGC
ATTGGAG	TCGGCTA	AGGGGAC	GAAAAAT
CAGGCAT	TAGGTGC	CTGGCAT	CTTTGTT
CAAGGAA	CAGGGAC	TGGGAGA	TGAGGCT
AAGGCGA	GTGGGAA	GAGACAG	GCAAACA
GAGAGAA	AGGGGGA	TTGGTGA	TGAGGAT
GTGAGGC	ACGAAAA	TTGGTCC	AAAGGCC
GCGAACT	TGGGTGG	ATGGCGT	CTACACA
CCGGAGA	GAGGTGG	CTGGGTG	CTGGGAA
CGAGGAA	AAGGCCG	CAGGATG	AAAACTC
GAAGGGG	GTGGCAA	GGGGCGT	GAAGGAT
GGGGAAA	GGGGAAT	AAGAGCG	GATGCAT
CGGAAGC	CAGGCCT	GGGGTGT	GCGGGAA
ACGCCTC	CTGGTGC	CAGGGAG	CTGCTCG
GAGGGAC	ACGGGTA	AGGGAAG	TCGAAAA
ATGAGCT	CTGGCCA	GGGGACC	GGTAGGA
GCGGATT	TTGGGAG	TCGGTAT	ACTAATC
GTGTTGG	CGGGAGA	GGGGCAG	GCCACCC
GGAGGGG	TCGGACA	CGGGCGG	AGAACAA
GAGATGC	TCGGGTT	GGGGGCG	GGAGAGA
TCTGGTC	AGGGTTA	ATGGTGT	GGTGAAA
TCGGCTC	ATGGTTT	GTGGCAG	AGTACAT
AAGTGTA	AAGAAAG	ACGGGAC	ACAATAC
ACGAAGT	CTGGATT	AGGAACA	CGAGCGT
CAGGTTG	GTGGTCA	GTGGATT	CACCGGC
ACGGGAA	TAGGCAA	TAGGGCG	GGGAAAG
ATCGGCG	GGGACAT	GTGGGCT	CCCAATC
AAGGTCG	ATGGGGT	ACGGGTG	TTCATAG
ATAGATT	CCGGAAG	TAGGATA	AATTTAC
TCGGCAT	AAGGACC	GGGGGAG	GAGGCAG
CTGGTAA	AGGGGGC	GTGGGGA	TATGCAT
AAAGGTA	TAGGCCC	GAGGGGA	GGTAGAC
CAAGGTA	AGGACCA	ACGGTAG	TCGCTCG
AAGAATA	AGGAATA	ATGGGAG	AATAAAG
GTGGCCA	CAGGTCG	GAGGGTT	TATAGTA
CGTAAGG	ACGGTTC	CCGGAAA	CTCGACT
GAAGAGA	TAGGTCT	AAGGTAA	GGCCTTA
CTTGGGC	TTGGAGT	GTGGGGC	GCAATGC
GTGCAGA	GTGGCCG	CGGGGCA	AATGGAA
CTGAGGA	GCGGGAT	TAGGTCC	TATTCTT
ATTGGTT	TTGACCT	CCGGTGA	TCAGCAG
CAAGTGC	CGGGAAC	AGGGCGA	TTGACGT
TTGAATT	ACGGGCC	AGGACCA	CAAAGAT
TCGTAAA	TGGGAAG	CTGGAGA	GGAAAGG
TGGGGAT	TGGGAAT	AAGGAGG	CCCGCAT
TTGATGA	TGGGGGA	ATGGTGA	GGTCTCA
TTGAGTG	ACGGGTT	AAGGAAT	AAACAAG
GAGGTTG	GGGGGAC	TCGGGGT	TCTCAGG
TCAGGGG	GAGAACT	AAGACAA	AAGCCCC
CTGAAGC	CTGGGGG	CCGGTGC	TTTTGTC
CTGACGT	CTGGGAT	GGGGTGG	CAAACTT
AAGATGG	GAGGTAG	TGGGAAG	TACACTC
GTGTTGT	CAGGGAT	GTGGACG	GGTGGGG
GACGGAG	CCGGAAT	GGGGGGG	CGCCGGG
AAGAAAG	ACGGGGC	GGGGGTC	GTGGGAT
TCGAGGA	CTGGTAT	GCGGGGG	CGTGGAG
GAGGTTA	AGGGTAC	GAGGATA	TCCCCCG
GAGGTGA	GCGGGGA	TGGGCCT	TCGGTCC
AAGACGG	GCGGATT	CAGGCAT	TAAACCG
AAGGGAG	CTGGTCG	ACGGCTC	CTTGACC
CTGCCTG	AGGGTCG	AAGGCGA	TATCACC
GTCGGTT	GCGGCTT	AGGGCAG	CATAGAC
ATGCGGA	GCGGGAA	ATGGGAC	CGACTTT
AGTGGGC	CAGGTTG	CAGGCAA	GCAACCC
GGGGCAG	CGGGATG	GAGGGAC	CTAAGCC
TAGGTAA	GAGGCGT	ATGGTAT	CTATTCT
ATTGATA	AGGGGAA	CAGGTTG	TCAACCT
AAGGCGG	TTGGCCC	GTGGTGG	CCAAGAT
ATTGGCA	CTGGAGA	AAGGTCG	GGAATAC
ACGGATG	CTGGGCA	GAGGCGC	ACACCAT
TCGGGAG	GCGGGCA	CGGGTAC	CGTGCAC
TAGGGTA	TCGGCAA	TAGGGTC	TACAGTC
GTAGGAG	ATGGACG	ACGGAGC	CCACGTT
GGGACTC	GGGGCGT	TCGGCAG	GGTAGGT
CGGCCAA	TAGGTGG	TTGGTGC	TAACCAA
TGAGTGT	AAGGAGC	TCGGCAT	TTAAGAC
TGAGGCT	CAGGAAC	AAGGAGC	TGACTGT
TGAGGAT	TTGGAGA	GAGGTGC	ACAAAAG
AGGGATA	CCGGCTG	ATGGGTT	GGAAAGC
GAGGCTC	GAGGTTA	TCGGGTA	TAGTTTC
CTGGTGA	GAGGTGA	TAGGGAC	TACAGCC
TCGGAAA	TAGGAGC	TAGGTTA	TGAGGTT
TCGAAAA	TAGGTAA	CAGGGGA	AGAGGAC
AATGGGG	AAGGCGG	TTGGCGG	GGAATTG
GGTGGTA	CTGGGGC	GCGGGAC	TCCAACA
TAGGAAT	TTGGGTA	TTGGACT	GCTCAAT
AGAGGCC	CTGGTTG	CGGGATG	CGTAAAC
GCAGGCC	AAGGGCG	TTGGATG	CGCTTAT
GACGGGG	GGGGAAC	AAGGGCA	GACACCC
ATGGTGC	CGGGCGG	TAGGATT	TCAATCG
ATGGTCG	GGGGTAT	GAGGCTC	TACCGAC
ATTGGGC	ATGGTGT	AGGGATA	GTTAGGC
GAGGGTT	CGGACAC	TCGGAAA	GAAAGAG
TCGGCTA	GAGGCTC	GTGAAAA	AATAGAG
GTGGCTT	GAGGGTG	AAGGCAC	ATCGCAA
GTGATAA	TAGGGCA	CCGGTTG	TTCATCA
GAGGAAG	GTGGCCC	AAGACCA	CGTGAGA
AGGTATC	TTGGAGC	GGGGCCA	ATAACTC
CGGAGAG	ATGGTCA	AGGGGAA	AGGAGAC
AAGGTGG	TTGGGGC	GAGGTGG	GCAGACC
CGGTGCG	CGGGTAC	GTGGTGT	GGCACTC
GGGATGT	GGGGGGA	GCGGTGG	GATACAC
GGTGGGC	ATGGTAT	AGGGTAA	TAATCAC
TGACGGA	TGGGGAG	TCGGGGG	TGAAAAA
TAGTAGA	TCGGCCA	TTGGGCG	GGAACAC
CGGGAGG	ATGAGCA	CGGGTCA	TGGAAGC
GCGGAAG	GCGACCA	ACGGCGA	TGGAGAT
ATGATAT	TAGGCCG	CGGGGAC	AATGAAA
CGGGATA	TGGGTCT	TGGGATC	TCCACCC
TGGGCGC	TCGGATC	GTGGCAC	CCAGCTC
ACGGCTG	AAGGGGC	CGGGACG	TTGAACA
TCGGTCC	GAGGGGC	CGGGACC	CGCTAAA
GTCGGTA	CGGGGAG	TGGGCGG	TATCTAC
CCTGGCC	GTGACTA	GGGGCGG	CTCGGAC
TCCGGAG	AGGGTAG	CGGGAGG	TTTACCA
CGGGGAG	AAGGATT	AGGGTAG	CAGGTCG
CTGACGC	ATGGGTT	GGGGAGG	TCTACAA
GTAGGGA	ATGGTCT	GGGGAAA	AACAGTG
AGGGTAG	ATGGGCT	TTGGGTT	CGGGGCG
AAGAGCA	CTGGACG	CAGGCCT	CTACAAT
CTGAGGT	CAGGTCA	CCGGCAC	GTATACT
GATGGAA	CCGGGGG	ACGGGAG	CCAACTT
GACGGTG	CCGGTGC	AAGGGGA	GGAAAGT
AACGGGT	TGGGAGT	GCGGATG	CCAAGCC
TGAGGTT	AAGGCGC	ATGGTGG	TACAAAC
AGAGGAC	GTGGGTG	ACGGTAA	GTACGGA
ACCGGGA	AAGGGGT	CAGGCGT	GAGGCTT
CTGGAGC	CCGGGGT	CAGGGTT	GTAGCTA
ATGGGCT	AGGGGCA	TAGACTA	ATTCGGT
CATTACG	ATGGCTG	CTGGGAC	AGTGCAC
TGGGGCG	GTGGCAT	AGGGACA	AAGTCGG
TGGAAGC	GGGGGAG	ATGGCAC	AGGAAAG
TTGAACA	ATGACAT	CGGGCTG	GATAACG
TTGGTAA	ATGGAAA	TAGGGAA	GTAGTAG
TTGGTAT	GGGGCCA	CCGGGGT	TCAAAGC
CTCGGAC	ATGAGCT	CCGGGAT	CATGACC
TGTGGGT	GGGGCGG	ACGGGCA	GCACATG
TCGGGGA	GTGGGCT	GAGGGTG	GGAAACC
GCAGTGA	TAGGGGA	AAGACAC	TCAACCC
AGGGTTA	GTGGTGA	CTGGATT	TCTAACA
CGGTGCT	GGGGGGG	TAGGCAA	CAACCCC
ATGGTGG	TGGGAGA	AGGGTAT	CTTAGGC
AAGGCGC	AAGGGAC	AGGGATT	TATATAG
GGGGATA	CGGGTCA	TGGGGAG	CCTAGAC
TTGCCGC	AAGAATA	GAGGAGG	AATCCAC
CGGGGCG	AGGGACC	ACGGTGT	ACATGCC
AGAGGAT	ACGGGAC	GGGGTCG	TGAGGGT
TTGATAT	CTGGCCC	ACGGAGT	GCAAGGC
GGGGGAT	ATGGTTC	ACGGTTC	ATAAACC
ATGCAGT	AAGGGAT	TTGGAAA	GGCAGAC
AAGTCGG	TCGGGAC	GAGGTTC	ACTATTA
TAGATGT	TAGGTCC	CAGGACG	AGCTACA
CCGGAAG	AGGGCGA	CTGGAGG	CCTTATA
CCGGGAT	TTGGCGT	GTGGGTG	CAGACAG

## Sheet: Supplementary Figure 2
Supplementary Figure 2
Genome editing with four Cas9s (Slu tracr) in HEK293T cells assayed by amplicon sequencing
	SluCas9		ShyCas9		SmiCas9		SpaCas9
	repeat1	repeat2	repeat1	repeat2	repeat1	repeat2	repeat1	repeat2
R01_T2	13.46	14.66			1.34	1.46	6.43	4.8
VEGFA_T2	66.33	66.57			0.86	0.9	1.7	2.27
R01_T1_AAAA			0.58	0.6
VEGFA_T1_AAAA			10.98	21.89
FANCF_T1_AAAA			3.54	7.1
FANCF_T2_AAAA			9.47	8.96

## Sheet: Supplementary Figure 3
Supplementary Figure 3c
L/D assay validation using SpyCas9 and SpyCas9 mutants
	CTRL + pMC6952				WT + pMC6952				D10A + pMC6952				H840A + pMC6952				dCas9 + pMC6952				CTRL + pMC6534				WT + pMC6534				D10A + pMC6534				H840A + pMC6534				dCas9 + pMC6534
	repeat1	repeat2	repeat3	repeat4	repeat1	repeat2	repeat3	repeat4	repeat1	repeat2	repeat3	repeat4	repeat1	repeat2	repeat3	repeat4	repeat1	repeat2	repeat3	repeat4	repeat1	repeat2	repeat3	repeat4	repeat1	repeat2	repeat3	repeat4	repeat1	repeat2	repeat3	repeat4	repeat1	repeat2	repeat3	repeat4	repeat1	repeat2	repeat3	repeat4
- Ara - IPTG	2,99*	3.27	3.9146	1.78	3,45*	2.56	2.6358	1,6*	3,05*	2.39	2.2862	3.02	3,32*	2.89	2.438	1.88	3,18*	2.58	2.2264	2.06	3,23*	3.41	2.2448	3.52	3,88*	1.6	3.841	0,007*	3,39*	3.12	4.0618	1.7	2,93*	2.42	2.3368	3.21	2,99*	2.55	3.5788	1.93
0.5% Ara - IPTG	0,429*	0.403	0.4784	0.365	1,65*	0.388	0.4554	0,316*	0,343*	0.307	0.3956	0.475	2,39*	0.401	0.483	0.393	0,386*	0.341	0.4048	0.454	1,26*	0.718	1.1776	0.68	0,587*	0.474	0.552	0,011*	1,05*	0.761	0.8694	0.495	0,875*	0.39	0.3864	0.405	0,44*	0.468	0.3036	0.408
- Ara 0.05 IPTG	2,95*	2.92	1.9596	2.75	3,88*	2.47	1.886	0,004*	3,56*	2	4.4758	1.663	3,59*	2.23	4.4758	2.02	3,62*	2.33	2.1298	2.15	3,19*	3.1	3.795	3.34	2,86*	1.85	3.9376	0,011*	2,96*	1.96	3.772	2.63	3,22*	2.18	3.1648	2.63	1,68*	2.17	3.7306	1.75
0.5% Ara 0.05 IPTG	0,325*	0.364	0.299	0.309	0,493*	0.428	0.506	0,002*	0,357*	0.327	0.3634	0.307	0,397*	0.313	0.6624	0.554	0,33*	0.298	0.5428	0.444	0,586*	0.485	0.3588	0.351	2,63*	1.341	1.863	0,003*	3,14*	2.31	3.6662	2.11	0,469*	0.455	0.6256	0.422	0,31*	0.462	0.2484	0
normalized	CTRL + pMC6952				WT + pMC6952				D10A + pMC6952				H840A + pMC6952				dCas9 + pMC6952				CTRL + pMC6534				WT + pMC6534				D10A + pMC6534				H840A + pMC6534				dCas9 + pMC6534
	repeat1	repeat2	repeat3	repeat4	repeat1	repeat2	repeat3	repeat4	repeat1	repeat2	repeat3	repeat4	repeat1	repeat2	repeat3	repeat4	repeat1	repeat2	repeat3	repeat4	repeat1	repeat2	repeat3	repeat4	repeat1	repeat2	repeat3	repeat4	repeat1	repeat2	repeat3	repeat4	repeat1	repeat2	repeat3	repeat4	repeat1	repeat2	repeat3	repeat4
- Ara - IPTG		100	100	100		100	100			100	100	100		100	100	100		100	100	100		100	100	100		100	100			100	100	100		100	100	100		100	100	100
0.5% Ara - IPTG		12.3242	12.2209	20.5056		15.1562	17.2775			12.8452	17.3038	15.7285		13.8754	19.8113	20.9043		13.2171	18.1818	22.0388		21.0557	52.459	19.3182		29.625	14.3713			24.391	21.4043	29.1176		16.1157	16.5354	12.6168		18.3529	8.48329	21.1399
- Ara 0.05 IPTG		89.2966	50.0588	154.494		96.4844	71.5532			83.682	195.775	55.0662		77.1626	183.585	107.447		90.3101	95.6612	104.369		90.9091	169.057	94.8864		115.625	102.515			62.8205	92.8652	154.706		90.0826	135.433	81.9315		85.098	104.242	90.6736
0.5% Ara 0.05 IPTG		11.1315	7.63807	17.3596		16.7188	19.1972			13.682	15.8954	10.1656		10.8304	27.1698	29.4681		11.5504	24.3802	21.5534		14.2229	15.9836	9.97159		83.8125	48.503			74.0385	90.2605	124.118		18.8017	26.7717	13.1464		18.1176	6.94087	0
	pMC6952	CTO
	pMC6534	VEGFA_T2

## Sheet: Supplementary Figure 4
Supplementary Figure 4 b
Bacterial live/dead growth analysis on the VEGFA-T2 target
	ShyCas9	SluCas9	Chimera 1	Chimera 2
-/-	3	2.7	2.7	3	repeat1
	3.6	2.3	2.5	2.4	repeat2
	3.3	2.5	2.6	2.7	mean
+/+	0.26	2.3	0.25	2.1	repeat1
	0.18	3	2.1	2.2	repeat2
	0.22	2.65	1.18	2.15	mean
normalized	ShyCas9	SluCas9	Chimera 1	Chimera 2
-/-	1.0	0.82	0.80	0.85
+/+	0.08	0.84	0.24	0.63

[truncated: 6 more sheets: Supplementary Figure 5, Supplementary Figure 6, Supplementary Figure 7, Supplementary Figure 8, Supplementary Figure 9, Supplementary Figure 10]
